# Supplementary material for: 2-(1H-Imidazo[4,5-f][1,10]phenanthrolin-2-yl)phenol monohydrate
Source: Acta Crystallogr Sect E Struct Rep Online. 2008 Jun 25;64(Pt 7):o1331. doi: 10.1107/S1600536808018527 (PMC2961708; doi:10.1107/S1600536808018527)
Supplement: Supplementary file 1 [file e-64-o1331-sup1.cif]

##############################################################################
###                                                                        ###
###        Electronic paper (Acta Crystallographica Section E)             ###
###                                                                        ###
##############################################################################
#                                                                            #
# This CIF contains the data in a paper accepted for publication in Acta     #
# Crystallographica Section E. It conforms to the requirements of Notes      #
# for Authors for Section E, and has been peer reviewed under the auspices   #
# of the IUCr Commission on Journals.                                        #
#                                                                            #
# Full details of the Crystallographic Information File format               #
# are given in the paper "The Crystallographic Information File (CIF):       #
# a New Standard Archive File for Crystallography" by S. R. Hall, F. H.      #
# Allen and I. D. Brown [Acta Cryst. (1991), A47, 655-685].                  #
#                                                                            #
# The current version of the core CIF dictionary is obtainable from          #
# ftp://ftp.iucr.org/pub/cif_core.dic. The current version number is 2.4.    #
#                                                                            #
# Software is freely available for graphical display of the structure(s) in  #
# this CIF.  For information consult the CIF home page http://www.iucr.org/  #
# cif/home.html                                                              #
#                                                                            #
# This file may be used for bona fide research purposes within the           #
# scientific community so long as proper attribution is given to the journal # 
# article from which it was obtained.                                        #
#                                                                            #
##############################################################################
                                             
data_global
_audit_creation_method     'SHELXL97'
_journal_date_recd_electronic     2008-06-18
_journal_date_accepted     2008-06-18
_journal_name_full     'Acta Crystallographica, Section E'
_journal_year     2008
_journal_volume     64
_journal_issue      7
_journal_page_first     o1331
_journal_page_last     o1331
_journal_paper_category     QO
_journal_coeditor_code     BT2727
_publ_contact_author_name     'Professor Wen-Zhi Zhang'
_publ_contact_author_address
;
College of Chemistry and Chemical Engineering,
Qiqihar University, Qiqihar 161006,
Heilongjiang Province,
People's Republic of China
;
_publ_contact_author_email     zhangwenzhi1968@yahoo.com.cn
_publ_contact_author_fax     '?'
_publ_contact_author_phone     '?'
_publ_section_title
;
2-(1<i>H</i>-Imidazo[4,5-<i>f</i>][1,10]phenanthrolin-2-yl)phenol monohydrate
;
loop_
    _publ_author_name
    _publ_author_address
    'Wen-Zhi Zhang'
;
College of Chemistry and Chemical Engineering,
Qiqihar University, Qiqihar 161006,
Heilongjiang Province,
People's Republic of China
;
    'Li Li'
;
College of Chemistry and Chemical Engineering,
Qiqihar University, Qiqihar 161006,
Heilongjiang Province,
People's Republic of China
;
    'Ying-Hui Xiao'
;
College of Chemistry and Chemical Engineering,
Qiqihar University, Qiqihar 161006,
Heilongjiang Province,
People's Republic of China
;
data_I
_audit_creation_method     SHELXL-97
_chemical_name_systematic
;
2-(1H-Imidazo[4,5-f][1,10]phenanthrolin-2-yl)phenol monohydrate
;
_chemical_name_common     ?
_chemical_formula_moiety     'C19 H12 N4 O, H2 O'
_chemical_formula_sum     'C19 H14 N4 O2'
_chemical_formula_iupac     'C19 H12 N4 O, H2 O'
_chemical_formula_weight     330.34
_chemical_melting_point     ?
_symmetry_cell_setting     'monoclinic'
_symmetry_space_group_name_H-M     'P 21/c'
_symmetry_space_group_name_Hall     '-P 2ybc'
loop_
    _symmetry_equiv_pos_as_xyz
    'x, y, z'
    '-x, y+1/2, -z+1/2'
    '-x, -y, -z'
    'x, -y-1/2, z-1/2'
_cell_length_a     4.5272(9)
_cell_length_b     19.822(4)
_cell_length_c     16.956(3)
_cell_angle_alpha     90.00
_cell_angle_beta     94.15(3)
_cell_angle_gamma     90.00
_cell_volume     1517.6(5)
_cell_formula_units_Z     4
_cell_measurement_reflns_used     6908
_cell_measurement_theta_min     3.01
_cell_measurement_theta_max     27.48
_cell_measurement_temperature     293(2)
_exptl_crystal_description     block
_exptl_crystal_colour     'pale yellow'
_exptl_crystal_size_max     0.21
_exptl_crystal_size_mid     0.17
_exptl_crystal_size_min     0.15
_exptl_crystal_density_diffrn     1.446
_exptl_crystal_density_meas     ?
_exptl_crystal_density_method     'not measured'
_exptl_crystal_F_000     688
_exptl_absorpt_coefficient_mu     0.098
_exptl_absorpt_correction_type     'multi-scan'
_exptl_absorpt_process_details     '(ABSCOR; Higashi, 1995)'
_exptl_absorpt_correction_T_min     0.975
_exptl_absorpt_correction_T_max     0.989
_exptl_special_details
;
;
_diffrn_ambient_temperature     293(2)
_diffrn_radiation_type     MoK\a
_diffrn_radiation_wavelength     0.71073
_diffrn_radiation_source     'rotating anode'
_diffrn_radiation_monochromator     graphite
_diffrn_measurement_device_type     'Rigaku R-AXIS RAPID'
_diffrn_measurement_method     \w
_diffrn_detector_area_resol_mean     10.0
_diffrn_reflns_number     14107
_diffrn_reflns_av_R_equivalents     0.1769
_diffrn_reflns_av_sigmaI/netI     0.1451
_diffrn_reflns_theta_min     3.17
_diffrn_reflns_theta_max     27.48
_diffrn_reflns_theta_full     25.00
_diffrn_measured_fraction_theta_max     0.967
_diffrn_measured_fraction_theta_full     0.980
_diffrn_reflns_limit_h_min     -5
_diffrn_reflns_limit_h_max     5
_diffrn_reflns_limit_k_min     -25
_diffrn_reflns_limit_k_max     25
_diffrn_reflns_limit_l_min     -21
_diffrn_reflns_limit_l_max     21
_diffrn_standards_number     0
_diffrn_standards_interval_count     ?
_diffrn_standards_interval_time     ?
_diffrn_standards_decay_%     ?
_refine_special_details
;
 Refinement of F^2^ against ALL reflections.  The weighted R-factor wR and
 goodness of fit S are based on F^2^, conventional R-factors R are based
 on F, with F set to zero for negative F^2^. The threshold expression of
 F^2^ > 2sigma(F^2^) is used only for calculating R-factors(gt) etc. and is
 not relevant to the choice of reflections for refinement.  R-factors based
 on F^2^ are statistically about twice as large as those based on F, and R-
 factors based on ALL data will be even larger.
;
_reflns_number_total     3351
_reflns_number_gt     1342
_reflns_threshold_expression     I>2\s(I)
_refine_ls_structure_factor_coef     Fsqd
_refine_ls_matrix_type     full
_refine_ls_R_factor_all     0.2351
_refine_ls_R_factor_gt     0.0936
_refine_ls_wR_factor_gt     0.1551
_refine_ls_wR_factor_ref     0.2052
_refine_ls_goodness_of_fit_ref     1.025
_refine_ls_restrained_S_all     1.025
_refine_ls_number_reflns     3351
_refine_ls_number_parameters     232
_refine_ls_number_restraints     3
_refine_ls_hydrogen_treatment     mixed
_refine_ls_weighting_scheme     calc
_refine_ls_weighting_details
                 'calc w=1/[\s^2^(Fo^2^)+(0.0767P)^2^] where P=(Fo^2^+2Fc^2^)/3'
_atom_sites_solution_hydrogens     geom
_atom_sites_solution_primary     direct
_atom_sites_solution_secondary     difmap
_refine_ls_shift/su_max     0.006
_refine_ls_shift/su_mean     0.000
_refine_diff_density_max     0.195
_refine_diff_density_min     -0.211
_refine_ls_extinction_method     none
_refine_ls_extinction_coef     ?
loop_
    _atom_type_symbol
    _atom_type_description
    _atom_type_scat_dispersion_real
    _atom_type_scat_dispersion_imag
    _atom_type_scat_source
    'C' 'C' 0.0033 0.0016
                         'International Tables Vol C Tables 4.2.6.8 and 6.1.1.4'
    'H' 'H' 0.0000 0.0000
                         'International Tables Vol C Tables 4.2.6.8 and 6.1.1.4'
    'N' 'N' 0.0061 0.0033
                         'International Tables Vol C Tables 4.2.6.8 and 6.1.1.4'
    'O' 'O' 0.0106 0.0060
                         'International Tables Vol C Tables 4.2.6.8 and 6.1.1.4'
_computing_data_collection     'PROCESS-AUTO (Rigaku, 1998)'
_computing_cell_refinement     'PROCESS-AUTO (Rigaku, 1998)'
_computing_data_reduction     'PROCESS-AUTO (Rigaku, 1998)'
_computing_structure_solution     'SHELXS97 (Sheldrick, 2008)'
_computing_structure_refinement     'SHELXL97 (Sheldrick, 2008)'
_computing_molecular_graphics     'SHELXTL-Plus (Sheldrick, 2008)'
_computing_publication_material     'SHELXL97 (Sheldrick, 2008)'
loop_
    _atom_site_type_symbol
    _atom_site_label
    _atom_site_fract_x
    _atom_site_fract_y
    _atom_site_fract_z
    _atom_site_U_iso_or_equiv
    _atom_site_adp_type
    _atom_site_calc_flag
    _atom_site_refinement_flags
    _atom_site_occupancy
    _atom_site_disorder_assembly
    _atom_site_disorder_group
    C C1 0.8402(11) 0.1329(2) 1.0945(2) 0.0583(13) Uani d . 1 . .
    H H1 0.9502 0.1313 1.1429 0.070 Uiso calc R 1 . .
    C C2 0.6283(11) 0.0844(3) 1.0794(2) 0.0632(14) Uani d . 1 . .
    H H2 0.5933 0.0519 1.1172 0.076 Uiso calc R 1 . .
    C C3 0.4704(10) 0.0846(2) 1.0080(2) 0.0568(12) Uani d . 1 . .
    H H3 0.3234 0.0526 0.9964 0.068 Uiso calc R 1 . .
    C C4 0.5324(9) 0.1337(2) 0.9525(2) 0.0454(11) Uani d . 1 . .
    C C5 0.7451(9) 0.1833(2) 0.9742(2) 0.0436(10) Uani d . 1 . .
    C C6 0.8102(9) 0.2370(2) 0.9201(2) 0.0434(10) Uani d . 1 . .
    C C7 1.0598(11) 0.3337(2) 0.8980(3) 0.0622(13) Uani d . 1 . .
    H H7 1.1926 0.3669 0.9163 0.075 Uiso calc R 1 . .
    C C8 0.6649(9) 0.2387(2) 0.8427(2) 0.0414(10) Uani d . 1 . .
    C C9 0.3919(9) 0.1377(2) 0.8750(2) 0.0419(10) Uani d . 1 . .
    C C10 0.4603(9) 0.1867(2) 0.8232(2) 0.0413(10) Uani d . 1 . .
    C C11 0.1276(9) 0.1180(2) 0.7673(2) 0.0421(10) Uani d . 1 . .
    C C12 -0.0845(9) 0.0871(2) 0.7108(2) 0.0467(11) Uani d . 1 . .
    C C13 -0.2259(10) 0.0279(2) 0.7296(3) 0.0544(12) Uani d . 1 . .
    C C14 -0.4299(11) -0.0019(3) 0.6760(3) 0.0685(14) Uani d . 1 . .
    H H14 -0.5268 -0.0411 0.6895 0.082 Uiso calc R 1 . .
    C C15 -0.4894(11) 0.0265(3) 0.6030(3) 0.0740(16) Uani d . 1 . .
    H H15 -0.6268 0.0062 0.5671 0.089 Uiso calc R 1 . .
    C C16 -0.1476(10) 0.1140(2) 0.6352(2) 0.0610(13) Uani d . 1 . .
    H H16 -0.0506 0.1529 0.6205 0.073 Uiso calc R 1 . .
    C C17 -0.3502(11) 0.0840(3) 0.5825(3) 0.0717(15) Uani d . 1 . .
    H H17 -0.3924 0.1028 0.5327 0.086 Uiso calc R 1 . .
    C C18 0.9353(10) 0.3391(2) 0.8210(2) 0.0587(13) Uani d . 1 . .
    H H18 0.9871 0.3745 0.7887 0.070 Uiso calc R 1 . .
    C C19 0.7362(10) 0.2917(2) 0.7935(2) 0.0486(11) Uani d . 1 . .
    H H19 0.6485 0.2946 0.7423 0.058 Uiso calc R 1 . .
    O O1 -0.1730(7) -0.00281(16) 0.80052(18) 0.0763(11) Uani d . 1 . .
    H H1A -0.0499 0.0189 0.8278 0.114 Uiso calc R 1 . .
    N N1 1.0015(8) 0.28440(19) 0.94675(19) 0.0546(10) Uani d . 1 . .
    N N2 0.9002(8) 0.18203(19) 1.04526(18) 0.0504(10) Uani d . 1 . .
    N N3 0.1823(7) 0.09440(17) 0.84045(18) 0.0449(9) Uani d . 1 . .
    N N4 0.2873(7) 0.17430(17) 0.75510(17) 0.0458(9) Uani d . 1 . .
    H H4 0.2814 0.1979 0.7125 0.055 Uiso calc R 1 . .
    O O1W 0.3484(8) 0.24505(18) 0.61814(17) 0.0688(10) Uani d D 1 . .
    H HW12 0.195(7) 0.257(2) 0.588(2) 0.083 Uiso d D 1 . .
    H HW11 0.444(9) 0.219(2) 0.590(2) 0.083 Uiso d D 1 . .
loop_
    _atom_site_aniso_label
    _atom_site_aniso_U_11
    _atom_site_aniso_U_22
    _atom_site_aniso_U_33
    _atom_site_aniso_U_12
    _atom_site_aniso_U_13
    _atom_site_aniso_U_23
    C1 0.074(4) 0.061(3) 0.039(2) 0.011(3) -0.006(2) 0.001(2)
    C2 0.075(4) 0.071(4) 0.044(3) 0.008(3) 0.004(2) 0.013(2)
    C3 0.064(3) 0.055(3) 0.052(3) 0.001(3) 0.007(2) 0.008(2)
    C4 0.049(3) 0.048(3) 0.039(2) 0.007(2) 0.0045(19) 0.002(2)
    C5 0.046(3) 0.044(3) 0.041(2) 0.008(2) -0.0006(19) -0.003(2)
    C6 0.045(3) 0.039(3) 0.046(2) 0.005(2) 0.002(2) -0.005(2)
    C7 0.069(4) 0.053(3) 0.063(3) -0.012(3) -0.009(2) -0.009(3)
    C8 0.043(3) 0.040(3) 0.041(2) 0.007(2) 0.0010(19) 0.0004(19)
    C9 0.040(3) 0.039(3) 0.047(2) 0.001(2) 0.0010(19) 0.000(2)
    C10 0.039(3) 0.042(3) 0.041(2) 0.004(2) -0.0061(19) -0.001(2)
    C11 0.043(3) 0.035(2) 0.047(2) 0.009(2) 0.0010(19) -0.003(2)
    C12 0.044(3) 0.042(3) 0.053(3) 0.004(2) -0.004(2) -0.002(2)
    C13 0.055(3) 0.046(3) 0.062(3) 0.006(2) 0.002(2) -0.006(2)
    C14 0.060(4) 0.056(3) 0.088(4) -0.010(3) 0.001(3) -0.022(3)
    C15 0.066(4) 0.078(4) 0.075(4) -0.003(3) -0.016(3) -0.022(3)
    C16 0.058(3) 0.057(3) 0.066(3) -0.001(3) -0.009(2) -0.003(3)
    C17 0.072(4) 0.071(4) 0.069(3) -0.001(3) -0.019(3) -0.007(3)
    C18 0.069(4) 0.049(3) 0.057(3) -0.007(2) 0.001(2) 0.004(2)
    C19 0.054(3) 0.046(3) 0.046(2) 0.001(2) 0.000(2) 0.002(2)
    O1 0.077(2) 0.066(2) 0.083(2) -0.0178(19) -0.0115(18) 0.0141(19)
    N1 0.063(3) 0.047(2) 0.053(2) -0.011(2) -0.0019(18) -0.0013(19)
    N2 0.059(2) 0.052(2) 0.0394(19) 0.0082(19) 0.0000(17) 0.0002(18)
    N3 0.043(2) 0.046(2) 0.0449(19) 0.0014(18) 0.0012(16) 0.0004(17)
    N4 0.046(2) 0.044(2) 0.0463(19) 0.0008(18) -0.0033(16) 0.0060(17)
    O1W 0.077(3) 0.071(3) 0.0559(19) 0.000(2) -0.0092(16) 0.0158(17)
_geom_special_details
;
 All esds (except the esd in the dihedral angle between two l.s. planes)
 are estimated using the full covariance matrix.  The cell esds are taken
 into account individually in the estimation of esds in distances, angles
 and torsion angles; correlations between esds in cell parameters are only
 used when they are defined by crystal symmetry.  An approximate (isotropic)
 treatment of cell esds is used for estimating esds involving l.s. planes.
;
loop_
    _geom_bond_atom_site_label_1
    _geom_bond_atom_site_label_2
    _geom_bond_site_symmetry_2
    _geom_bond_distance
    _geom_bond_publ_flag
    C1 N2 . 1.323(5) ?
    C1 C2 . 1.370(6) ?
    C1 H1 . 0.9300 ?
    C2 C3 . 1.360(5) ?
    C2 H2 . 0.9300 ?
    C3 C4 . 1.397(5) ?
    C3 H3 . 0.9300 ?
    C4 C5 . 1.407(6) ?
    C4 C9 . 1.420(5) ?
    C5 N2 . 1.351(4) ?
    C5 C6 . 1.449(5) ?
    C6 N1 . 1.334(5) ?
    C6 C8 . 1.424(5) ?
    C7 N1 . 1.318(5) ?
    C7 C18 . 1.389(5) ?
    C7 H7 . 0.9300 ?
    C8 C19 . 1.393(5) ?
    C8 C10 . 1.410(5) ?
    C9 C10 . 1.360(5) ?
    C9 N3 . 1.378(5) ?
    C10 N4 . 1.370(4) ?
    C11 N3 . 1.332(5) ?
    C11 N4 . 1.353(5) ?
    C11 C12 . 1.443(5) ?
    C12 C13 . 1.384(6) ?
    C12 C16 . 1.400(5) ?
    C13 O1 . 1.353(5) ?
    C13 C14 . 1.380(6) ?
    C14 C15 . 1.368(6) ?
    C14 H14 . 0.9300 ?
    C15 C17 . 1.360(7) ?
    C15 H15 . 0.9300 ?
    C16 C17 . 1.370(6) ?
    C16 H16 . 0.9300 ?
    C17 H17 . 0.9300 ?
    C18 C19 . 1.361(6) ?
    C18 H18 . 0.9300 ?
    C19 H19 . 0.9300 ?
    O1 H1A . 0.8200 ?
    N4 H4 . 0.8600 ?
    O1W HW12 . 0.863(18) ?
    O1W HW11 . 0.841(18) ?
loop_
    _geom_angle_atom_site_label_1
    _geom_angle_atom_site_label_2
    _geom_angle_atom_site_label_3
    _geom_angle_site_symmetry_1
    _geom_angle_site_symmetry_3
    _geom_angle
    _geom_angle_publ_flag
    N2 C1 C2 . . 124.9(4) ?
    N2 C1 H1 . . 117.5 ?
    C2 C1 H1 . . 117.5 ?
    C3 C2 C1 . . 118.7(4) ?
    C3 C2 H2 . . 120.7 ?
    C1 C2 H2 . . 120.7 ?
    C2 C3 C4 . . 118.9(4) ?
    C2 C3 H3 . . 120.5 ?
    C4 C3 H3 . . 120.5 ?
    C3 C4 C5 . . 118.6(4) ?
    C3 C4 C9 . . 124.4(4) ?
    C5 C4 C9 . . 117.1(4) ?
    N2 C5 C4 . . 121.4(4) ?
    N2 C5 C6 . . 117.6(4) ?
    C4 C5 C6 . . 121.0(3) ?
    N1 C6 C8 . . 122.8(4) ?
    N1 C6 C5 . . 117.3(3) ?
    C8 C6 C5 . . 119.9(4) ?
    N1 C7 C18 . . 124.1(4) ?
    N1 C7 H7 . . 117.9 ?
    C18 C7 H7 . . 117.9 ?
    C19 C8 C10 . . 126.0(3) ?
    C19 C8 C6 . . 117.2(4) ?
    C10 C8 C6 . . 116.8(4) ?
    C10 C9 N3 . . 110.6(3) ?
    C10 C9 C4 . . 122.0(4) ?
    N3 C9 C4 . . 127.4(4) ?
    C9 C10 N4 . . 105.8(3) ?
    C9 C10 C8 . . 123.2(3) ?
    N4 C10 C8 . . 130.9(4) ?
    N3 C11 N4 . . 111.5(3) ?
    N3 C11 C12 . . 122.5(4) ?
    N4 C11 C12 . . 125.9(4) ?
    C13 C12 C16 . . 117.8(4) ?
    C13 C12 C11 . . 120.3(4) ?
    C16 C12 C11 . . 121.8(4) ?
    O1 C13 C14 . . 117.4(4) ?
    O1 C13 C12 . . 122.0(4) ?
    C14 C13 C12 . . 120.6(4) ?
    C15 C14 C13 . . 119.9(5) ?
    C15 C14 H14 . . 120.1 ?
    C13 C14 H14 . . 120.1 ?
    C17 C15 C14 . . 120.8(5) ?
    C17 C15 H15 . . 119.6 ?
    C14 C15 H15 . . 119.6 ?
    C17 C16 C12 . . 121.0(5) ?
    C17 C16 H16 . . 119.5 ?
    C12 C16 H16 . . 119.5 ?
    C15 C17 C16 . . 119.8(5) ?
    C15 C17 H17 . . 120.1 ?
    C16 C17 H17 . . 120.1 ?
    C19 C18 C7 . . 118.8(4) ?
    C19 C18 H18 . . 120.6 ?
    C7 C18 H18 . . 120.6 ?
    C18 C19 C8 . . 119.5(4) ?
    C18 C19 H19 . . 120.3 ?
    C8 C19 H19 . . 120.3 ?
    C13 O1 H1A . . 109.5 ?
    C7 N1 C6 . . 117.6(4) ?
    C1 N2 C5 . . 117.4(4) ?
    C11 N3 C9 . . 104.6(3) ?
    C11 N4 C10 . . 107.3(3) ?
    C11 N4 H4 . . 126.3 ?
    C10 N4 H4 . . 126.3 ?
    HW12 O1W HW11 . . 105(3) ?
loop_
    _geom_hbond_atom_site_label_D
    _geom_hbond_atom_site_label_H
    _geom_hbond_atom_site_label_A
    _geom_hbond_site_symmetry_A
    _geom_hbond_distance_DH
    _geom_hbond_distance_HA
    _geom_hbond_distance_DA
    _geom_hbond_angle_DHA
    O1 H1A N3 . 0.82 1.83 2.569(5) 148.9
    N4 H4 O1W . 0.86 1.90 2.744(4) 168.6
    O1W HW12 N2 4_465 0.863(18) 1.91(2) 2.715(5) 155(4)
    O1W HW12 N1 4_465 0.863(18) 2.62(4) 3.255(5) 131(3)
