# Supplementary material for: 2-(1H-Imidazo[4,5-f][1,10]phenanthrolin-2-yl)phenol monohydrate
Source: Acta Crystallogr Sect E Struct Rep Online. 2008 Jun 25;64(Pt 7):o1331. doi: 10.1107/S1600536808018527 (PMC2961708; doi:10.1107/S1600536808018527)
Supplement: Supplementary file 2 [file e-64-o1331-Isup2.hkl]

#
# h,k,l, Fc-squared, Fo-squared, sigma(Fo-squared) and status flag
#
data_I
_shelx_title ' sad in P2(1)/c'
_shelx_refln_list_code          4
_shelx_F_calc_maximum      166.06
_exptl_crystal_F_000       688.00
_reflns_d_resolution_high  0.7701
 
loop_
 _symmetry_equiv_pos_as_xyz
 'x, y, z'
 '-x, y+1/2, -z+1/2'
 '-x, -y, -z'
 'x, -y-1/2, z-1/2'
 
_cell_length_a     4.5272
_cell_length_b    19.8224
_cell_length_c    16.9559
_cell_angle_alpha  90.000
_cell_angle_beta   94.150
_cell_angle_gamma  90.000
 
_shelx_F_squared_multiplier     1.000
 
loop_
 _refln_index_h
 _refln_index_k
 _refln_index_l
 _refln_F_squared_calc
 _refln_F_squared_meas
 _refln_F_squared_sigma
 _refln_observed_status
   1   0   0       45.95       56.13     13.54 o
   2   0   0        9.74       23.36     17.62 o
   3   0   0      255.48      252.10     14.38 o
   4   0   0        8.27       16.15     23.42 o
   5   0   0        4.71       18.10     21.71 o
   1   1   0     2072.41     1911.84     22.10 o
   2   1   0     1121.17     1068.90     22.12 o
   3   1   0       19.51       17.50     11.92 o
   4   1   0       15.37        2.32     10.94 o
   5   1   0        0.01       10.09     14.06 o
   1   2   0     1400.50     1280.10     12.51 o
   2   2   0      212.14      210.61     11.33 o
   3   2   0     1015.99     1050.37     55.74 o
   4   2   0       17.55       -7.98     25.20 o
   5   2   0        7.78       24.27     23.10 o
   1   3   0       18.82       11.39      4.47 o
   2   3   0      496.62      459.87     26.56 o
   3   3   0      241.98      252.83     18.25 o
   4   3   0       48.09       47.57     11.95 o
   5   3   0        3.23       -5.86     21.48 o
   0   4   0      413.11      449.41     16.03 o
   1   4   0     1546.44     1505.82     18.62 o
   2   4   0      544.64      588.37     12.14 o
   3   4   0      165.13      176.91     12.58 o
   4   4   0      125.37       66.85     59.38 o
   5   4   0       16.04       -2.84     17.99 o
   1   5   0      600.95      606.04     14.53 o
   2   5   0      318.57      351.26     11.11 o
   3   5   0       43.26       37.69     15.92 o
   4   5   0        0.59       21.07     20.55 o
   5   5   0        1.38       -4.83     36.39 o
   0   6   0      304.21      263.11     32.35 o
   1   6   0      510.24      444.42     18.29 o
   2   6   0      181.89      186.30     20.61 o
   3   6   0       90.91       88.61     19.15 o
   4   6   0      146.68      124.62     29.71 o
   5   6   0        7.96        8.36     26.47 o
   1   7   0       42.06       33.91      8.87 o
   2   7   0      208.64      226.19     17.58 o
   3   7   0       14.88        8.70     15.04 o
   4   7   0        5.33       17.49     41.67 o
   5   7   0        2.82       47.93     32.79 o
   0   8   0     1708.83     1542.01     35.58 o
   1   8   0       25.84       35.49      9.81 o
   2   8   0       58.28       51.90      8.78 o
   3   8   0      226.33      223.68     14.78 o
   4   8   0      184.16      175.02     32.11 o
   5   8   0       42.44      114.16     51.92 o
   1   9   0       56.68       42.99      9.84 o
   2   9   0      215.94      212.37     12.79 o
   3   9   0      107.32      116.17     23.15 o
   4   9   0      208.93      165.21     30.01 o
   5   9   0        6.17       -7.71     31.59 o
   0  10   0     1318.22     1256.83     33.37 o
   1  10   0      110.29      158.30     20.32 o
   2  10   0        2.94       14.69     10.42 o
   3  10   0      198.82      195.73     17.61 o
   4  10   0       12.29       22.22     22.70 o
   5  10   0        1.14       71.37     40.75 o
   1  11   0      113.93      112.84     20.74 o
   2  11   0       59.08       57.84     13.54 o
   3  11   0      112.20      112.14     15.30 o
   4  11   0        0.00        7.12     28.16 o
   5  11   0       23.18       74.12     96.94 o
   0  12   0     1768.07     1723.97     70.50 o
   1  12   0       28.92       34.89     12.39 o
   2  12   0       25.55       23.48     12.91 o
   3  12   0       55.14       47.86     15.87 o
   4  12   0       28.07       29.96     25.50 o
   5  12   0        4.63       60.99     50.48 o
   1  13   0       21.10       14.49     13.04 o
   2  13   0        0.98        1.02     11.54 o
   3  13   0       15.25       -2.94     12.29 o
   4  13   0       13.45       56.29     26.73 o
   5  13   0        4.26       45.30     95.31 o
   0  14   0      119.31      171.34     23.14 o
   1  14   0       29.36       42.15     16.08 o
   2  14   0      202.51      175.13     15.77 o
   3  14   0       10.48        5.40     15.30 o
   4  14   0        0.13       16.26     28.95 o
   1  15   0       39.33       49.73     17.52 o
   2  15   0       65.19       60.21     16.34 o
   3  15   0       11.73       27.18     22.00 o
   4  15   0       19.24       46.71     35.94 o
   0  16   0       73.69       67.48     33.24 o
   1  16   0      140.26      133.88     19.95 o
   2  16   0       36.71       24.04     14.87 o
   3  16   0       45.38       56.14     28.22 o
   4  16   0       17.77       45.17     34.24 o
   1  17   0       22.51       18.05     16.94 o
   2  17   0       52.47       52.56     15.82 o
   3  17   0       18.32        3.00     18.27 o
   4  17   0        1.72       49.87     36.01 o
   0  18   0      127.93      144.83     27.86 o
   1  18   0      371.76      379.83     29.10 o
   2  18   0        0.00        0.80     14.69 o
   3  18   0        5.77       18.83     18.25 o
   4  18   0        0.01      -22.49     35.72 o
   1  19   0       15.56       -0.89     17.51 o
   2  19   0       13.44       10.34     16.82 o
   3  19   0        4.31       29.42     20.86 o
   0  20   0       74.10       62.17     47.65 o
   1  20   0        1.90        6.24     19.11 o
   2  20   0        0.29        9.03     17.45 o
   3  20   0        0.75       32.88     29.01 o
   1  21   0       11.46       53.49     24.76 o
   2  21   0        7.38       22.64     21.45 o
   3  21   0        2.85      -12.54     22.60 o
   0  22   0      118.77       68.58     32.66 o
   1  22   0       51.15       69.33     26.30 o
   2  22   0        2.23       59.59     23.62 o
   3  22   0        7.51       22.53     41.01 o
   1  23   0        5.27       22.76     28.68 o
   2  23   0        6.87       72.21     28.32 o
   0  24   0       55.23       20.28     55.91 o
   1  24   0        6.42        8.37     29.58 o
   2  24   0        1.42       20.60     33.70 o
   1  25   0       13.38       16.48     32.17 o
  -5   1   1       18.10       14.96     12.83 o
  -4   1   1       12.75        8.69     22.36 o
  -3   1   1      105.05      139.40     21.16 o
  -2   1   1        2.65        7.66      4.56 o
  -1   1   1       47.96       38.76      7.91 o
   1   1   1      714.32      695.26     15.28 o
   2   1   1      443.63      440.27     16.71 o
   3   1   1      160.23      150.65     32.18 o
   4   1   1        1.88       13.48      9.28 o
   5   1   1        1.45        5.96     16.42 o
  -5   2   1       15.73       17.87     16.19 o
  -4   2   1       70.08       37.23     14.49 o
  -3   2   1      124.46      129.97     14.29 o
  -2   2   1      809.36      761.26     16.38 o
  -1   2   1      965.87      776.99     19.87 o
   1   2   1      466.47      431.69      9.57 o
   2   2   1       20.23       22.62      7.68 o
   3   2   1      282.04      312.33     15.33 o
   4   2   1        1.05        3.65      9.11 o
   5   2   1        0.89        2.27     21.86 o
  -5   3   1       27.48       17.20     17.38 o
  -4   3   1       35.24       36.31     20.59 o
  -3   3   1      341.63      364.99     80.04 o
  -2   3   1       17.46        6.52      9.96 o
  -1   3   1    24515.33    23220.51    377.81 o
   0   3   1     3888.58     3377.71     36.26 o
   1   3   1     1112.63      917.46     11.27 o
   2   3   1        3.25       -1.15      6.20 o
   3   3   1      210.81      250.67     15.96 o
   4   3   1       27.44       27.05     15.45 o
   5   3   1        3.51      -25.28     31.22 o
  -5   4   1        1.57       32.34     27.61 o
  -4   4   1        0.12        4.40     25.87 o
  -3   4   1       12.38       24.50     17.40 o
  -2   4   1      513.23      535.77     18.23 o
  -1   4   1    14250.28    13569.77    191.59 o
   0   4   1     1967.19     1763.13     22.27 o
   1   4   1      405.38      394.67      9.80 o
   2   4   1      266.54      312.46     10.48 o
   3   4   1       62.17       60.19     11.19 o
   4   4   1        7.63       25.10      9.78 o
   5   4   1        0.59       19.81     23.57 o
  -5   5   1       74.36      116.49     48.10 o
  -4   5   1      329.01      368.35     29.79 o
  -3   5   1        0.15       -2.81     14.39 o
  -2   5   1      179.93      185.00     13.76 o
  -1   5   1     1896.13     1740.61     25.59 o
   0   5   1      953.80      865.29     16.27 o
   1   5   1       99.54      111.45      7.23 o
   2   5   1     2276.67     2257.47     29.61 o
   3   5   1        1.55        8.56      8.19 o
   4   5   1       60.94       39.13     21.98 o
   5   5   1        7.58       -2.04     31.64 o
  -5   6   1        6.93       41.58     28.41 o
  -4   6   1       32.31       28.28     25.18 o
  -3   6   1        1.36       -1.64     17.57 o
  -2   6   1       31.18       26.89      6.91 o
  -1   6   1     1564.33     1470.36     23.03 o
   0   6   1      164.53      158.36      9.76 o
   1   6   1        3.92       16.76      7.26 o
   2   6   1        7.11        9.27      8.10 o
   3   6   1       11.26       28.01     16.68 o
   4   6   1      107.64      128.27     28.84 o
   5   6   1        9.78       88.21     32.91 o
  -5   7   1       21.21       54.79     32.31 o
  -4   7   1       88.19       77.88     30.34 o
  -3   7   1        2.63        7.69     17.36 o
  -2   7   1        0.02       -1.72      6.31 o
  -1   7   1      840.34      822.98     25.71 o
   0   7   1       16.39        2.46      8.00 o
   1   7   1       36.68       34.18      9.00 o
   2   7   1       32.41       35.90     10.52 o
   3   7   1      259.52      251.62     19.89 o
   4   7   1       59.40       61.17     34.13 o
   5   7   1        7.38       30.74     28.10 o
  -5   8   1        0.12       31.52     34.78 o
  -4   8   1      167.52      139.32     26.11 o
  -3   8   1       21.60       19.64     16.19 o
  -2   8   1      504.95      488.62     18.40 o
  -1   8   1     2084.73     2162.70     35.65 o
   0   8   1      346.84      307.62     13.13 o
   1   8   1      736.52      784.71     17.00 o
   2   8   1        8.92       28.23     10.08 o
   3   8   1       72.24       79.12     13.70 o
   4   8   1      136.39      163.60     30.81 o
   5   8   1        7.24       -4.23     29.54 o
  -5   9   1        6.80       64.78     31.91 o
  -4   9   1        6.49       27.64     23.42 o
  -3   9   1        4.73       -9.99      9.99 o
  -2   9   1       87.78       98.15     12.85 o
  -1   9   1      500.18      496.24     16.32 o
   0   9   1      118.04      142.85     18.92 o
   1   9   1      202.61      230.64     12.82 o
   2   9   1        2.94       -5.64      9.29 o
   3   9   1      104.72      122.52     16.89 o
   4   9   1        0.13      -11.41     21.73 o
   5   9   1        0.23       52.80     31.88 o
  -5  10   1        6.71       18.58     36.41 o
  -4  10   1        0.32      -26.64     26.64 o
  -3  10   1       24.93       30.46     13.31 o
  -2  10   1      143.85      156.88     11.48 o
  -1  10   1        1.98        8.69     13.58 o
   0  10   1      118.98      125.62     12.00 o
   1  10   1        1.33       -7.82     11.64 o
   2  10   1        4.39       11.93      9.96 o
   3  10   1       27.78       30.58     11.90 o
   4  10   1      101.64      108.62     28.21 o
   5  10   1        2.87        5.85     44.64 o
  -5  11   1        5.57       22.10     38.05 o
  -4  11   1       42.81       20.17     26.70 o
  -3  11   1       74.59       86.25     11.19 o
  -2  11   1       34.43       34.22     10.38 o
  -1  11   1      126.17      128.99     15.54 o
   0  11   1      120.70      114.82     12.80 o
   1  11   1       99.03       82.33     13.00 o
   2  11   1       30.26       46.92     10.96 o
   3  11   1      124.63      164.20     22.12 o
   4  11   1       28.97       26.00     26.34 o
   5  11   1        0.81      -44.65     44.65 o
  -5  12   1       13.12        6.31     36.77 o
  -4  12   1        0.04      -26.93     28.02 o
  -3  12   1       65.67       38.28     12.03 o
  -2  12   1        0.01       11.61     13.64 o
  -1  12   1      218.86      243.12     18.41 o
   0  12   1      560.35      608.13     19.42 o
   1  12   1        3.84       -2.92     11.04 o
   2  12   1        2.76        3.32     11.81 o
   3  12   1      113.65       94.16     13.64 o
   4  12   1      134.78      139.16     39.16 o
   5  12   1        0.78      -28.48     38.65 o
  -5  13   1        3.80       56.20     42.59 o
  -4  13   1        8.27       46.55     35.47 o
  -3  13   1        0.09        8.65     15.11 o
  -2  13   1       11.19        9.24     15.41 o
  -1  13   1       32.76       43.66     13.73 o
   0  13   1       14.36       11.60     13.15 o
   1  13   1      529.94      575.11     33.42 o
   2  13   1       57.24       43.23     15.20 o
   3  13   1      179.48      224.27     36.32 o
   4  13   1        1.18       -4.51     23.10 o
   5  13   1        3.29       -6.78     36.95 o
  -4  14   1        1.05       36.24     36.20 o
  -3  14   1        4.40        2.22     13.48 o
  -2  14   1       89.82       99.35     19.49 o
  -1  14   1        8.21        4.05     15.51 o
   0  14   1       94.60      153.70     22.26 o
   1  14   1        0.25       21.20     13.85 o
   2  14   1      364.06      395.99     18.65 o
   3  14   1        5.28       22.76     15.12 o
   4  14   1       18.16      -16.97     27.17 o
  -4  15   1        0.99      120.73     30.84 o
  -3  15   1        1.30      -11.43     17.84 o
  -2  15   1      135.37      123.04     22.36 o
  -1  15   1       28.59       23.34     15.42 o
   0  15   1      114.14      126.79     17.94 o
   1  15   1        0.12      -16.27     16.27 o
   2  15   1       84.92       65.91     16.51 o
   3  15   1        1.24       26.14     19.05 o
   4  15   1        1.38       59.90     34.37 o
  -4  16   1        7.83       37.49     68.22 o
  -3  16   1        0.36        6.35     15.23 o
  -2  16   1      101.43       95.76     19.03 o
  -1  16   1       92.81      100.46     25.23 o
   0  16   1      160.02      157.83     18.28 o
   1  16   1      100.19      102.05     17.73 o
   2  16   1      205.77      144.49     29.82 o
   3  16   1        0.70       35.18     25.77 o
   4  16   1        2.09       50.30     33.50 o
  -4  17   1        1.41       42.20     35.31 o
  -3  17   1        0.35       32.86     17.14 o
  -2  17   1       60.98       48.19     20.79 o
  -1  17   1      121.14      129.00     19.84 o
   0  17   1       66.38       59.71     20.72 o
   1  17   1        9.30       -0.27     19.23 o
   2  17   1        7.26       14.08     14.93 o
   3  17   1        6.32       26.05     19.76 o
   4  17   1       40.49       64.97     59.42 o
  -4  18   1        4.06       93.89     47.01 o
  -3  18   1       20.69      -22.28     22.28 o
  -2  18   1       54.73       53.00     20.91 o
  -1  18   1      393.08      397.35     41.89 o
   0  18   1      209.15      193.86     22.59 o
   1  18   1       65.14       72.56     22.21 o
   2  18   1        1.21        4.62     17.26 o
   3  18   1        4.58      -19.55     19.55 o
   4  18   1        5.14       29.13     39.39 o
  -3  19   1       36.65       43.90     22.78 o
  -2  19   1       41.58       58.52     26.18 o
  -1  19   1       19.21       26.37     20.49 o
   0  19   1      550.29      530.68     27.66 o
   1  19   1        5.95       21.85     22.22 o
   2  19   1        0.28      -17.21     17.21 o
   3  19   1        8.17       35.98     33.66 o
  -3  20   1       21.36       45.14     28.19 o
  -2  20   1        9.98       73.29     23.84 o
  -1  20   1       94.50       86.20     22.43 o
   0  20   1      314.13      271.56     76.82 o
   1  20   1       28.55       48.73     26.85 o
   2  20   1       30.01       41.53     20.42 o
   3  20   1        0.04       35.19     23.81 o
  -3  21   1        2.02       12.38     23.71 o
  -2  21   1        3.18       60.62     44.25 o
  -1  21   1       60.57       74.94     25.58 o
   0  21   1      296.34      295.09     44.35 o
   1  21   1        0.07       11.93     22.27 o
   2  21   1        0.40       19.24     21.19 o
   3  21   1        1.56      -32.93     32.93 o
  -3  22   1        9.07       40.18     44.66 o
  -2  22   1        6.31      -24.93     24.93 o
  -1  22   1       20.95       75.69     33.15 o
   0  22   1        4.95       57.03     22.18 o
   1  22   1        2.73       25.33     24.97 o
   2  22   1        0.05       42.54     25.36 o
   3  22   1        0.06       48.38     60.09 o
  -2  23   1        8.42        0.99     27.31 o
  -1  23   1       78.91      110.36     55.11 o
   0  23   1        3.20       26.36     45.70 o
   1  23   1        0.03       -1.84     25.07 o
   2  23   1        3.79       35.03     25.76 o
  -2  24   1        1.10      -18.70     31.03 o
  -1  24   1        1.68        1.66     25.79 o
   0  24   1        5.46        2.27     23.99 o
   1  24   1        6.06       62.87     39.55 o
   2  24   1       14.72        8.24     33.19 o
  -1  25   1       14.59       83.19     70.74 o
   0  25   1       10.61      -19.26     41.10 o
   1  25   1        9.73       17.76     32.29 o
  -4   0   2      169.17      134.96     29.10 o
  -2   0   2      488.04      446.95     28.51 o
  -1   0   2     4391.92     3972.92     67.80 o
   1   0   2        9.01       -2.43      6.82 o
   2   0   2     3342.24     3365.09     51.25 o
   3   0   2     1110.46     1118.65     27.15 o
   4   0   2       25.11       13.17     14.29 o
   5   0   2        8.54       22.37     31.90 o
  -4   1   2      246.86      208.07     22.68 o
  -3   1   2        1.20       -7.62     20.52 o
  -2   1   2       16.68       18.60     16.15 o
  -1   1   2     1008.70     1047.23     32.17 o
   1   1   2     2704.48     2369.12     24.98 o
   2   1   2      267.32      267.93     17.36 o
   3   1   2        7.92        8.76      8.01 o
   4   1   2       18.04       20.37     11.55 o
   5   1   2       10.78       30.36     14.87 o
  -5   2   2        8.18        6.07     12.93 o
  -4   2   2        0.09      -15.97     34.95 o
  -3   2   2      304.63      323.27     23.18 o
  -2   2   2     1210.96     1221.97     32.81 o
  -1   2   2    19194.03    18183.02    258.49 o
   0   2   2     2541.48     2280.26     23.93 o
   1   2   2        5.66        2.95      4.58 o
   2   2   2     1030.60      970.86     33.91 o
   3   2   2      127.84      121.37     23.36 o
   4   2   2        4.98        2.65     10.21 o
   5   2   2       72.58       74.10     19.84 o
  -5   3   2       53.28       66.48     32.23 o
  -4   3   2        3.06       19.35     20.01 o
  -3   3   2        4.50      -10.82     14.79 o
  -2   3   2      201.20      217.99     17.47 o
  -1   3   2      448.83      422.09     15.17 o
   0   3   2     4383.84     3686.45     37.21 o
   1   3   2       20.26       40.18      7.80 o
   2   3   2      243.94      249.62     12.66 o
   3   3   2        1.39        0.07      9.47 o
   4   3   2        0.36       -5.05     12.48 o
   5   3   2       11.39       20.36     19.26 o
  -5   4   2      119.21      144.58     46.17 o
  -4   4   2       33.76       40.94     21.98 o
  -3   4   2       86.17      109.13     20.21 o
  -2   4   2      320.82      288.80     19.60 o
  -1   4   2    27577.16    26491.00    519.75 o
   0   4   2      933.47      922.91     15.86 o
   1   4   2     3079.27     2698.52     27.76 o
   2   4   2        2.14       -6.13      6.13 o
   3   4   2        2.84       10.27      9.99 o
   4   4   2        8.97       13.18     14.15 o
   5   4   2       88.99      125.84     30.19 o
  -5   5   2       17.99       -4.40     25.79 o
  -4   5   2        0.99        9.22     27.00 o
  -3   5   2      155.51      121.63     24.05 o
  -2   5   2      768.93      755.88     27.11 o
  -1   5   2     7974.21     7718.98    101.81 o
   0   5   2     2750.73     2438.56     31.84 o
   1   5   2       16.92       23.53      6.30 o
   2   5   2      386.29      417.12     10.52 o
   3   5   2       35.88       44.30     10.31 o
   4   5   2        0.60      -16.75     17.90 o
   5   5   2        3.68       18.10     26.95 o
  -5   6   2       20.36      104.20     34.62 o
  -4   6   2       35.18       20.00     21.98 o
  -3   6   2       48.13       53.30     19.11 o
  -2   6   2      640.55      621.04     13.31 o
  -1   6   2     1028.19     1072.72     19.24 o
   0   6   2     2217.96     1899.32     26.33 o
   1   6   2     1690.73     1579.53     22.10 o
   2   6   2      319.84      349.18     19.73 o
   3   6   2       47.43       36.37     10.05 o
   4   6   2       24.37       25.10     24.60 o
   5   6   2        3.27       35.44     36.38 o
  -5   7   2       34.36       37.24     29.13 o
  -4   7   2       79.09       38.48     37.21 o
  -3   7   2      104.44      147.40     25.46 o
  -2   7   2      298.61      300.10     14.64 o
  -1   7   2       24.08       32.19      9.30 o
   0   7   2      511.33      418.41     16.95 o
   1   7   2       49.69       48.04      7.58 o
   2   7   2       17.39        5.54      9.25 o
   3   7   2      170.34      186.23     13.54 o
   4   7   2       27.21       13.91     30.74 o
   5   7   2        5.90      -27.89     27.89 o
  -5   8   2        1.81       67.92     50.45 o
  -4   8   2      115.53      199.22     46.29 o
  -3   8   2       26.79       29.69     19.47 o
  -2   8   2       62.09       65.56     11.19 o
  -1   8   2       22.65       41.60      9.36 o
   0   8   2      620.52      550.58     15.05 o
   1   8   2     1603.38     1644.72     26.38 o
   2   8   2      140.69      161.88     13.37 o
   3   8   2        0.16      -10.51     10.51 o
   4   8   2        6.76       -2.25     23.70 o
   5   8   2        0.02       -0.43     34.50 o
  -5   9   2        1.54       22.26     30.71 o
  -4   9   2       30.43       45.01     37.61 o
  -3   9   2       11.97       -1.22      8.11 o
  -2   9   2        7.80       43.50     14.72 o
  -1   9   2      196.62      210.07     12.96 o
   0   9   2        4.16        3.83      8.99 o
   1   9   2      544.68      585.58     16.93 o
   2   9   2      160.39      172.72     11.00 o
   3   9   2      454.99      460.08     17.82 o
   4   9   2      147.78      112.77     30.43 o
   5   9   2        0.13       61.69     38.94 o
  -5  10   2        4.42       31.10     41.49 o
  -4  10   2        9.54      -24.04     41.10 o
  -3  10   2       22.38       14.70     10.88 o
  -2  10   2      155.48      175.44     16.81 o
  -1  10   2      619.81      661.56     33.17 o
   0  10   2      477.76      475.36     33.36 o
   1  10   2      499.96      487.40     21.38 o
   2  10   2        0.35       -7.93     10.83 o
   3  10   2      400.81      380.97     17.65 o
   4  10   2        0.28      -17.47     22.04 o
   5  10   2        3.59       83.28     51.72 o
  -5  11   2        4.80        7.88     46.42 o
  -4  11   2        0.13       21.43     24.66 o
  -3  11   2       55.08       31.20     14.58 o
  -2  11   2      158.37      155.48     15.80 o
  -1  11   2       41.18       42.82     13.21 o
   0  11   2       40.42       43.70     11.91 o
   1  11   2      319.78      346.68     15.79 o
   2  11   2       35.71       36.18     15.53 o
   3  11   2      490.36      421.01     21.30 o
   4  11   2        2.06      -12.15     25.62 o
   5  11   2        0.31       70.76     38.66 o
  -5  12   2       16.56       89.84     60.56 o
  -4  12   2        7.99       -7.71     40.72 o
  -3  12   2       33.37        6.96     12.82 o
  -2  12   2       12.97      -15.32     15.32 o
  -1  12   2        0.56       23.59     14.37 o
   0  12   2       38.86       58.39     11.87 o
   1  12   2      326.65      326.10     27.21 o
   2  12   2      123.56      153.14     13.93 o
   3  12   2        1.16       15.16     14.89 o
   4  12   2        0.18      -11.97     23.08 o
   5  12   2       18.75      -45.74     45.74 o
  -5  13   2        0.96       24.55     41.09 o
  -4  13   2        0.93        1.60     28.32 o
  -3  13   2        0.53       14.89     11.58 o
  -2  13   2       18.47       33.10     16.92 o
  -1  13   2        6.97        7.30     14.00 o
   0  13   2      123.66      139.47     15.72 o
   1  13   2      909.09      979.35     26.13 o
   2  13   2      157.82      176.65     15.92 o
   3  13   2      208.59      232.33     20.70 o
   4  13   2        5.07       10.74     15.03 o
  -4  14   2        0.00       71.00     28.51 o
  -3  14   2        0.72        6.95     15.58 o
  -2  14   2      554.12      618.98     31.27 o
  -1  14   2       44.69       43.10     17.99 o
   0  14   2       36.63       27.74     15.71 o
   1  14   2        5.09       20.17     15.26 o
   2  14   2      116.67      134.12     17.99 o
   3  14   2       20.08       19.17     21.51 o
   4  14   2       14.24       44.50     22.77 o
  -4  15   2        0.66       -3.43     28.28 o
  -3  15   2        6.46       10.60     13.58 o
  -2  15   2       61.34       58.26     20.24 o
  -1  15   2      827.47      740.88     29.49 o
   0  15   2        4.12       20.89     14.17 o
   1  15   2       18.89       29.61     14.79 o
   2  15   2      106.91      123.43     18.33 o
   3  15   2        2.01        6.74     17.73 o
   4  15   2        9.45       10.84     16.66 o
  -4  16   2        9.28       63.76     35.00 o
  -3  16   2       37.27       94.72     25.44 o
  -2  16   2       83.80       66.89     18.72 o
  -1  16   2      227.46      238.05     22.89 o
   0  16   2        0.39       17.99     16.64 o
   1  16   2        0.29       15.55     16.87 o
   2  16   2       57.33       75.87     15.88 o
   3  16   2       15.42       24.45     17.61 o
   4  16   2        0.02       29.14     33.79 o
  -4  17   2        1.91       67.58     42.27 o
  -3  17   2       39.67       40.13     17.53 o
  -2  17   2        7.05        7.21     18.81 o
  -1  17   2      394.41      358.96     33.63 o
   0  17   2       77.09       85.83     22.00 o
   1  17   2       62.62       78.70     17.59 o
   2  17   2        3.50      -17.11     17.11 o
   3  17   2        2.40        6.70     20.42 o
   4  17   2        0.73       46.97     42.05 o
  -4  18   2        0.01       75.94     66.41 o
  -3  18   2       21.64        4.93     19.73 o
  -2  18   2        3.41       -6.79     18.94 o
  -1  18   2      101.21      158.86     31.55 o
   0  18   2      101.13      106.98     20.75 o
   1  18   2       14.08       21.39     20.21 o
   2  18   2        0.43        7.31     17.04 o
   3  18   2        3.05       13.20     21.67 o
   4  18   2        6.91       55.03     30.17 o
  -3  19   2       26.70       95.97     27.30 o
  -2  19   2        0.53        9.88     21.87 o
  -1  19   2       14.30      -10.83     23.72 o
   0  19   2        1.16      -12.58     18.58 o
   1  19   2       85.69      104.34     22.87 o
   2  19   2       37.80       54.74     19.92 o
   3  19   2       33.23        5.70     21.48 o
  -3  20   2        5.06        1.38     26.16 o
  -2  20   2        3.61       43.44     30.42 o
  -1  20   2       39.34       18.23     19.58 o
   0  20   2       23.72       24.11     19.07 o
   1  20   2       17.62       30.42     21.68 o
   2  20   2       28.10       32.98     19.61 o
   3  20   2        0.30      -14.74     21.02 o
  -3  21   2        5.97        4.96     30.18 o
  -2  21   2       13.66       53.19     26.99 o
  -1  21   2      106.82      190.74     25.69 o
   0  21   2        0.98      -11.20     23.54 o
   1  21   2        1.77      -23.04     23.04 o
   2  21   2        5.27       19.52     19.21 o
   3  21   2       18.20       20.44     23.50 o
  -3  22   2       24.53       79.13     61.04 o
  -2  22   2        0.10       -1.18     30.57 o
  -1  22   2       17.17       -1.72     28.30 o
   0  22   2       49.54       20.80     23.08 o
   1  22   2       39.89      101.25     30.76 o
   2  22   2       22.25       26.44     25.41 o
  -2  23   2        3.05       23.65     26.85 o
  -1  23   2      178.67      164.79     37.64 o
   0  23   2       19.68       53.03     34.46 o
   1  23   2        2.55       27.69     23.58 o
   2  23   2        3.12       15.80     23.49 o
  -2  24   2       12.91        9.96     52.67 o
  -1  24   2       20.80       24.79     30.96 o
   0  24   2       14.56       -0.96     24.46 o
   1  24   2       18.18       28.28     26.54 o
   2  24   2       19.42       77.06     86.29 o
  -1  25   2        1.30       15.60     30.63 o
   0  25   2        1.43        8.52     29.05 o
   1  25   2        4.73       22.35     58.70 o
  -4   1   3       90.54      121.72     40.10 o
  -3   1   3        1.27        3.50      2.02 o
  -2   1   3      338.77      344.11     19.05 o
  -1   1   3     1414.10     1407.29     16.53 o
   0   1   3     1912.91     1577.61     20.25 o
   1   1   3       73.41       67.72      5.91 o
   2   1   3     1211.30     1211.59     24.96 o
   3   1   3        8.60        3.11      8.49 o
   4   1   3        0.40        3.12     10.99 o
   5   1   3       38.97        3.93     12.81 o
  -3   2   3       93.58      130.69     22.12 o
  -2   2   3      547.54      536.58     20.62 o
  -1   2   3    17058.36    16391.86    265.95 o
   0   2   3     1957.26     1613.45     16.01 o
   1   2   3        0.60        4.66      4.97 o
   2   2   3      679.25      731.99     18.77 o
   3   2   3       80.95       97.40     17.39 o
   4   2   3        0.32        1.99     11.40 o
   5   2   3       41.73       51.49     17.26 o
  -5   3   3        0.58       14.49     39.01 o
  -4   3   3        5.03       37.26     37.38 o
  -3   3   3      224.43      251.24     25.73 o
  -2   3   3      183.39      218.75     22.54 o
  -1   3   3    15490.24    14565.13    242.32 o
   0   3   3      640.09      524.06     10.15 o
   1   3   3       17.89       19.05      5.66 o
   2   3   3      594.03      602.96     15.94 o
   3   3   3      117.07      104.17     12.78 o
   4   3   3        0.00       15.28     10.96 o
   5   3   3       75.54       89.65     16.97 o
  -5   4   3       18.48      108.84     37.82 o
  -4   4   3        0.51       34.46     21.98 o
  -3   4   3       60.04       74.18     15.44 o
  -2   4   3        5.08        5.17     16.47 o
  -1   4   3     1224.98     1147.21     18.96 o
   0   4   3      433.68      401.06      8.81 o
   1   4   3       15.91       13.05      4.68 o
   2   4   3      879.48      933.12     16.18 o
   3   4   3        2.90      -11.15     13.29 o
   4   4   3        2.16        1.03     12.15 o
   5   4   3      115.99      114.60     24.03 o
  -5   5   3       46.80       25.87     48.56 o
  -4   5   3       19.56       24.63     28.80 o
  -3   5   3       27.35       36.70     25.49 o
  -2   5   3     1602.55     1551.26     35.34 o
  -1   5   3      160.04      156.32     13.95 o
   0   5   3       69.85       79.18      6.47 o
   1   5   3       16.78       11.17      5.38 o
   2   5   3      118.87      125.26      7.86 o
   3   5   3      117.71      139.33     26.12 o
   4   5   3       18.76        1.47     18.27 o
   5   5   3        2.56       56.07     25.76 o
  -5   6   3       65.95      175.73     61.98 o
  -4   6   3       18.61       39.53     22.80 o
  -3   6   3        0.36      -15.02     17.85 o
  -2   6   3      310.38      276.64     17.47 o
  -1   6   3        0.70       -1.74      7.43 o
   0   6   3        0.40        1.23      7.33 o
   1   6   3       47.65       48.99      7.43 o
   2   6   3      179.63      204.28      9.44 o
   3   6   3      371.68      354.48     34.47 o
   4   6   3        2.13       -5.38     16.07 o
   5   6   3        9.30       22.52     23.19 o
  -5   7   3        4.67        0.15     26.97 o
  -4   7   3       60.98       57.05     27.75 o
  -3   7   3      183.48      268.39     37.51 o
  -2   7   3      449.57      376.79     18.64 o
  -1   7   3      502.11      507.75     17.60 o
   0   7   3        0.12        4.78      7.07 o
   1   7   3      446.62      435.29     12.39 o
   2   7   3      234.95      225.67     13.71 o
   3   7   3       75.21       58.09     11.68 o
   4   7   3        7.53        3.18     29.68 o
   5   7   3        1.18       50.70     28.41 o
  -5   8   3        5.77       25.92     33.72 o
  -4   8   3       13.71        8.39     25.19 o
  -3   8   3       27.43       35.71     20.20 o
  -2   8   3     2944.95     3063.34     52.69 o
  -1   8   3        0.30        2.24      8.10 o
   0   8   3      117.12      120.05      8.99 o
   1   8   3       81.33       90.24     10.16 o
   2   8   3      291.25      330.40     13.01 o
   3   8   3       38.03       44.20     11.53 o
   4   8   3        0.06       -1.41     23.39 o
   5   8   3        0.07       66.97     53.18 o
  -5   9   3       14.01       -1.31     31.77 o
  -4   9   3        6.81       12.99     25.59 o
  -3   9   3        0.30        6.17     23.01 o
  -2   9   3      229.36      303.66     25.95 o
  -1   9   3     1473.75     1441.20     26.79 o
   0   9   3      787.00      808.27     17.41 o
   1   9   3      764.57      846.92     17.74 o
   2   9   3       17.79       21.06     10.64 o
   3   9   3       42.58       34.76     13.54 o
   4   9   3       41.82       45.63     27.12 o
   5   9   3        5.24       17.90     40.00 o
  -5  10   3        7.50       38.39     36.57 o
  -4  10   3       14.90       27.17     24.20 o
  -3  10   3        0.01        3.21     14.27 o
  -2  10   3       92.51      109.24     15.64 o
  -1  10   3      151.86      156.23     13.65 o
   0  10   3     1164.96     1185.76     28.09 o
   1  10   3      852.22      884.04     17.58 o
   2  10   3       54.90       50.60     11.11 o
   3  10   3        3.62       19.25     14.93 o
   4  10   3       31.56       10.70     25.86 o
   5  10   3       21.97       49.82     36.63 o
  -5  11   3        1.11        5.22     30.46 o
  -4  11   3        0.27       11.53     27.60 o
  -3  11   3       33.65       17.06     11.39 o
  -2  11   3       44.49       29.11     14.96 o
  -1  11   3        9.54       11.72     14.94 o
   0  11   3      159.10      185.15     13.52 o
   1  11   3        0.37        8.71     11.31 o
   2  11   3      651.65      644.95     25.31 o
   3  11   3      337.56      303.48     20.37 o
   4  11   3       44.09      -17.04     26.72 o
   5  11   3        3.17       54.79     53.53 o
  -5  12   3        0.28        4.55     29.10 o
  -4  12   3       11.27       -0.46     31.31 o
  -3  12   3        3.54       -5.07      9.13 o
  -2  12   3        1.59      -13.88     13.88 o
  -1  12   3      359.47      391.58     24.50 o
   0  12   3      359.07      357.04     15.83 o
   1  12   3      573.73      638.94     17.57 o
   2  12   3      202.27      197.92     15.69 o
   3  12   3        6.33        5.46     14.34 o
   4  12   3        1.99        0.34     21.36 o
   5  12   3        0.37       31.56     64.41 o
  -5  13   3        0.05       23.62     60.12 o
  -4  13   3        1.24       30.47     26.62 o
  -3  13   3       37.09       40.08     13.09 o
  -2  13   3      396.24      400.89     22.11 o
  -1  13   3      249.91      243.23     18.82 o
   0  13   3        3.66       10.41     17.58 o
   1  13   3       22.19       32.78     12.13 o
   2  13   3      325.47      340.44     18.96 o
   3  13   3        5.64        2.58     14.51 o
   4  13   3        0.13       -9.47     26.59 o
  -4  14   3       28.93       -5.75     35.65 o
  -3  14   3       27.03       23.65     16.47 o
  -2  14   3      305.70      309.44     37.60 o
  -1  14   3       20.04       17.42     14.68 o
   0  14   3        2.57       -4.17     14.14 o
   1  14   3        3.74       30.07     15.33 o
   2  14   3      114.30      124.71     15.20 o
   3  14   3       52.35       29.13     15.98 o
   4  14   3        8.52       27.80     22.30 o
  -4  15   3        0.30       52.01     29.00 o
  -3  15   3        5.67        9.21     13.72 o
  -2  15   3       66.48       73.58     18.78 o
  -1  15   3      326.81      344.43     22.72 o
   0  15   3       10.49        8.93     23.53 o
   1  15   3        2.30        4.67     15.24 o
   2  15   3        0.10        6.37     14.47 o
   3  15   3       15.62       10.17     20.92 o
   4  15   3        2.74       16.93     18.48 o
  -4  16   3        3.45       51.45     40.47 o
  -3  16   3        4.28        7.99     15.10 o
  -2  16   3      115.78      166.66     55.44 o
  -1  16   3       74.76       64.46     22.62 o
   0  16   3       36.54       45.03     15.78 o
   1  16   3        7.85       14.12     15.02 o
   2  16   3       27.56       18.18     14.83 o
   3  16   3       11.28       14.29     16.90 o
   4  16   3        2.14       12.75     22.76 o
  -4  17   3        0.90       66.16     33.29 o
  -3  17   3        0.00       35.14     20.06 o
  -2  17   3       42.62       11.86     21.42 o
  -1  17   3      265.42      234.12     25.57 o
   0  17   3       12.54       31.61     17.93 o
   1  17   3       61.69       79.73     17.42 o
   2  17   3       55.37       63.53     17.70 o
   3  17   3        0.76        6.83     17.49 o
   4  17   3        2.41       64.68     21.11 o
  -4  18   3       10.85       64.57     52.83 o
  -3  18   3        0.76       44.31     22.76 o
  -2  18   3        8.15       12.72     19.45 o
  -1  18   3        2.48        4.13     22.96 o
   0  18   3        0.50      -18.31     19.00 o
   1  18   3       20.37       16.33     18.91 o
   2  18   3       22.45       12.88     17.75 o
   3  18   3        7.32       15.01     20.69 o
   4  18   3        0.07       -6.83     39.14 o
  -3  19   3       54.98      121.03     28.84 o
  -2  19   3       15.32       53.57     22.20 o
  -1  19   3        6.63      -14.73     18.49 o
   0  19   3        0.06        9.78     20.76 o
   1  19   3       50.90       59.04     19.42 o
   2  19   3        1.29       13.88     20.35 o
   3  19   3        0.27       34.55     23.03 o
  -3  20   3        0.01       36.27     22.91 o
  -2  20   3        2.22       20.26     22.86 o
  -1  20   3        7.09       -3.72     18.80 o
   0  20   3       27.77        6.95     20.20 o
   1  20   3        1.35       15.68     22.94 o
   2  20   3        0.80        9.59     21.72 o
   3  20   3       13.69       61.17     33.70 o
  -3  21   3       13.12       46.16     27.77 o
  -2  21   3        0.87       28.62     24.34 o
  -1  21   3        6.47        8.13     21.99 o
   0  21   3       60.90       74.69     24.19 o
   1  21   3       31.31       28.50     24.84 o
   2  21   3       29.08       35.13     26.49 o
   3  21   3       36.68       -0.95     23.62 o
  -2  22   3       24.24       31.92     27.37 o
  -1  22   3       59.12       78.11     29.42 o
   0  22   3      146.81      176.36     27.07 o
   1  22   3        9.75       22.10     21.28 o
   2  22   3        0.86       20.97     25.70 o
  -2  23   3        3.38       46.22     28.04 o
  -1  23   3       40.38       52.95     34.61 o
   0  23   3        5.53      -11.66     44.99 o
   1  23   3       11.79       30.87     22.97 o
   2  23   3       51.44       89.43     31.92 o
  -2  24   3       14.17      -97.53     97.53 o
  -1  24   3       44.94       80.05     30.90 o
   0  24   3        7.71      -13.64     29.11 o
   1  24   3        0.28       43.87     42.79 o
  -1  25   3        6.13      -19.30     40.89 o
   0  25   3        9.16       42.78     44.54 o
   1  25   3        8.42       -8.29     35.54 o
  -3   0   4       57.49       70.44      9.35 o
  -2   0   4      336.81      324.73     20.35 o
  -1   0   4       66.10       62.17      6.23 o
   0   0   4     1514.42     1359.18     15.83 o
   1   0   4     1671.51     1534.93     39.15 o
   2   0   4      125.94      160.23     12.95 o
   3   0   4        2.58       -3.48     11.63 o
   4   0   4     1051.87     1138.87     51.45 o
   5   0   4      187.53      173.07     31.75 o
  -4   1   4       79.48        8.56     24.22 o
  -3   1   4       34.91       56.25     29.34 o
  -2   1   4      485.21      470.72     16.80 o
  -1   1   4      478.62      424.60     12.82 o
   0   1   4     2652.79     2252.06     21.82 o
   1   1   4     1010.75      917.65     15.10 o
   2   1   4       15.82       18.05      7.70 o
   3   1   4       28.36       34.99     11.50 o
   4   1   4       65.72       81.16     25.56 o
   5   1   4       93.72       55.81     15.33 o
  -2   2   4        0.78        3.57     10.66 o
  -1   2   4        1.30        5.51      4.75 o
   0   2   4      512.20      443.30     13.37 o
   1   2   4       19.88       29.68      5.72 o
   2   2   4       44.53       41.76      8.92 o
   3   2   4       12.22        8.49      9.86 o
   4   2   4      271.90      286.04     16.59 o
   5   2   4        0.13       14.27     14.10 o
  -4   3   4        5.34        6.74     35.31 o
  -3   3   4      111.93      163.85     27.04 o
  -2   3   4       22.63       21.83      9.97 o
  -1   3   4      102.10       98.53      6.99 o
   0   3   4     1124.25     1028.15     11.07 o
   1   3   4     1033.86      886.65     17.78 o
   2   3   4      135.30      129.37      7.97 o
   3   3   4       34.01       18.89     11.97 o
   4   3   4        0.46       12.69     14.16 o
   5   3   4       37.39       56.50     15.19 o
  -5   4   4       65.51      156.79     92.50 o
  -4   4   4        6.29      -10.04     27.17 o
  -3   4   4        1.96        7.90     18.74 o
  -2   4   4      545.95      565.34     19.98 o
  -1   4   4     1443.85     1433.52     25.78 o
   0   4   4       35.36       33.24      4.68 o
   1   4   4     1997.52     2049.47     21.46 o
   2   4   4        0.04       -2.50      7.12 o
   3   4   4       67.91       69.38     12.84 o
   4   4   4        1.65       -8.97     11.49 o
   5   4   4       50.59       68.02     18.71 o
  -5   5   4       11.93       12.79     29.96 o
  -4   5   4       15.28       -3.16     20.78 o
  -3   5   4        2.74        7.94     14.35 o
  -2   5   4      188.12      200.99     21.95 o
  -1   5   4     1640.49     1672.85     24.60 o
   0   5   4        8.94        5.60      5.73 o
   1   5   4     4933.41     4653.82     45.68 o
   2   5   4      235.50      265.45      9.14 o
   3   5   4      332.00      338.41     20.37 o
   4   5   4        0.12       -0.33     14.11 o
   5   5   4        0.09       52.10     23.07 o
  -5   6   4        9.36       56.62     35.49 o
  -4   6   4        0.78      -13.06     28.68 o
  -3   6   4       21.92       24.39     22.28 o
  -2   6   4    13101.97    13641.48    261.47 o
  -1   6   4      568.84      596.25     15.91 o
   0   6   4     1647.96     1499.29     20.60 o
   1   6   4      113.05      108.88     11.02 o
   2   6   4      156.42      144.61      8.92 o
   3   6   4      175.62      164.87     18.73 o
   4   6   4        1.51       17.08     25.72 o
   5   6   4        0.88       16.96     19.07 o
  -5   7   4        7.66       72.49     39.86 o
  -4   7   4        0.06       -8.98     19.27 o
  -3   7   4       45.62       29.11     20.01 o
  -2   7   4     2380.27     2343.56     47.03 o
  -1   7   4      305.33      313.14     13.27 o
   0   7   4       40.63       61.56     11.47 o
   1   7   4       77.15       99.30      7.08 o
   2   7   4        9.43       -3.21      6.74 o
   3   7   4      162.21      153.40     13.43 o
   4   7   4       39.30       25.90     14.98 o
   5   7   4        8.19       23.16     22.73 o
  -5   8   4        0.05      -35.44     35.44 o
  -4   8   4        0.03       -4.49     19.84 o
  -3   8   4        1.69        7.87     19.57 o
  -2   8   4      264.12      289.69     20.58 o
  -1   8   4      341.60      374.00     16.36 o
   0   8   4     3629.51     3478.25     49.24 o
   1   8   4      109.46      134.94      8.14 o
   2   8   4      369.47      377.58     12.69 o
   3   8   4      261.78      267.69     14.65 o
   4   8   4        0.42       15.10     39.81 o
   5   8   4        0.00        6.70     38.09 o
  -5   9   4        0.73       11.35     29.17 o
  -4   9   4        7.49       -2.17     25.92 o
  -3   9   4      151.61      127.42     21.57 o
  -2   9   4      803.49      836.69     39.69 o
  -1   9   4      296.93      283.74     26.02 o
   0   9   4      650.76      715.76     16.75 o
   1   9   4      401.62      451.84     14.21 o
   2   9   4     1234.22     1277.45     26.47 o
   3   9   4       53.94       53.24     12.89 o
   4   9   4        3.06       -7.42     25.76 o
   5   9   4        6.39      -44.56     47.11 o
  -5  10   4        0.03       44.94     32.92 o
  -4  10   4        0.44       28.20     24.67 o
  -3  10   4      301.34      311.46     35.30 o
  -2  10   4        5.30       32.94     18.47 o
  -1  10   4        6.63        1.93     10.72 o
   0  10   4     1368.46     1293.52     33.37 o
   1  10   4       15.33        0.46      9.83 o
   2  10   4        2.60       -3.97     14.11 o
   3  10   4        2.10      -12.45     12.61 o
   4  10   4        9.75      -17.55     29.94 o
   5  10   4       12.11       90.90     59.56 o
  -5  11   4        7.27      -34.28     44.66 o
  -4  11   4        0.37       36.19     29.17 o
  -3  11   4      394.75      337.38     55.64 o
  -2  11   4      189.60      209.24     17.10 o
  -1  11   4        6.36        2.57     11.27 o
   0  11   4       21.77       12.57     10.73 o
   1  11   4       36.20       56.19     13.62 o
   2  11   4       36.09       43.36     11.10 o
   3  11   4        6.20       -4.03     12.54 o
   4  11   4        1.91      -31.61     31.61 o
   5  11   4       13.55      113.59     49.86 o
  -5  12   4        0.18       12.18     28.65 o
  -4  12   4        2.99       -3.57     24.85 o
  -3  12   4      122.36       87.48     12.78 o
  -2  12   4        7.42       18.42     14.24 o
  -1  12   4       35.88       51.85     13.68 o
   0  12   4      101.79      122.12     12.54 o
   1  12   4        1.25      -13.79     14.86 o
   2  12   4        5.85       34.52     14.02 o
   3  12   4        0.02      -12.80     12.80 o
   4  12   4       30.50       22.00     43.69 o
  -5  13   4        0.14       59.44    103.98 o
  -4  13   4        0.21       57.91     28.11 o
  -3  13   4        3.86        1.63     15.73 o
  -2  13   4      872.36      844.82     32.58 o
  -1  13   4       27.10       47.14     13.76 o
   0  13   4      292.06      320.88     19.33 o
   1  13   4      150.42      190.06     24.20 o
   2  13   4        4.50        0.81     11.44 o
   3  13   4        8.50       24.83     18.04 o
   4  13   4        0.85       20.76     17.19 o
  -4  14   4       17.55       43.68     28.95 o
  -3  14   4       33.70       19.38     16.94 o
  -2  14   4        2.67        0.35     17.54 o
  -1  14   4      274.38      262.34     28.21 o
   0  14   4        0.73       15.21     12.92 o
   1  14   4      191.27      214.44     36.59 o
   2  14   4      115.55      100.91     17.83 o
   3  14   4      135.86      104.37     19.29 o
   4  14   4        8.68      -11.16     22.03 o
  -4  15   4        0.62       -9.02     30.89 o
  -3  15   4        1.31       10.14     17.60 o
  -2  15   4        7.02       11.59     16.55 o
  -1  15   4       14.01       20.83     19.31 o
   0  15   4       20.54       16.01     17.92 o
   1  15   4      274.04      269.19     26.54 o
   2  15   4      427.86      383.48     23.15 o
   3  15   4        3.29       17.99     15.91 o
   4  15   4        0.01       -0.66     19.40 o
  -4  16   4        0.40       21.03     29.88 o
  -3  16   4        1.08       31.80     19.04 o
  -2  16   4      127.65      102.44     21.99 o
  -1  16   4       23.28       38.81     18.63 o
   0  16   4        1.49      -16.51     16.51 o
   1  16   4       47.73       58.86     14.91 o
   2  16   4      123.06      131.36     23.89 o
   3  16   4       34.77       17.65     22.85 o
   4  16   4        1.76       -2.35     21.70 o
  -4  17   4        0.03       21.09     33.03 o
  -3  17   4       27.27       66.82     18.40 o
  -2  17   4        4.03        5.31     18.43 o
  -1  17   4        9.12        7.52     17.34 o
   0  17   4       10.81       14.95     23.29 o
   1  17   4        4.97       10.81     13.86 o
   2  17   4      100.00       64.29     18.49 o
   3  17   4        7.61       -1.93     21.57 o
   4  17   4        1.40        9.01     18.96 o
  -4  18   4        7.24      -47.91     47.91 o
  -3  18   4        9.99        2.20     17.01 o
  -2  18   4      105.61       82.96     24.78 o
  -1  18   4       58.91       49.38     21.09 o
   0  18   4       21.00       35.00     18.24 o
   1  18   4       11.29       24.95     18.12 o
   2  18   4       13.55       12.76     19.64 o
   3  18   4       23.49        6.04     19.11 o
  -3  19   4        2.32       78.69     22.73 o
  -2  19   4        1.88       26.39     21.56 o
  -1  19   4       73.53       44.47     22.16 o
   0  19   4       19.38       15.23     18.52 o
   1  19   4      128.01      116.62     21.60 o
   2  19   4        8.42       29.88     19.75 o
   3  19   4        0.57        6.29     20.14 o
  -3  20   4       15.60       15.43     21.26 o
  -2  20   4       18.65       51.07     26.16 o
  -1  20   4        2.20       -0.23     33.68 o
   0  20   4       93.72      123.27     32.06 o
   1  20   4        2.88        5.29     18.21 o
   2  20   4       21.57        9.30     22.81 o
   3  20   4       20.64       47.70     23.06 o
  -3  21   4        3.00       39.72     24.71 o
  -2  21   4       19.33        4.39     29.89 o
  -1  21   4        0.89       36.27     26.71 o
   0  21   4        2.44       41.81     45.83 o
   1  21   4        4.88       -3.54     17.80 o
   2  21   4       11.09       29.05     20.74 o
   3  21   4       10.05       17.47     25.63 o
  -2  22   4        0.85       74.17     46.82 o
  -1  22   4        9.93       13.81     27.23 o
   0  22   4        0.65      -15.63     22.91 o
   1  22   4        1.20       36.92     21.59 o
   2  22   4       17.92       34.84     22.79 o
  -2  23   4        9.35       53.04     28.18 o
  -1  23   4        7.43       37.15     50.08 o
   0  23   4        0.18       44.77     26.40 o
   1  23   4        8.10       35.68     25.65 o
   2  23   4        2.13       38.90     22.47 o
  -1  24   4       31.45       71.85     27.58 o
   0  24   4        2.78       43.08     27.81 o
   1  24   4        5.53       51.00     23.93 o
   0  25   4        0.06       34.74     25.44 o
  -4   1   5        1.99       -3.31     10.53 o
  -3   1   5      342.48      349.80     13.44 o
  -2   1   5        0.00       -1.21      4.01 o
  -1   1   5        3.21        0.69      4.68 o
   0   1   5      712.39      635.24      7.58 o
   1   1   5      186.72      196.79     10.80 o
   2   1   5       43.87       39.58      7.53 o
   3   1   5       66.40       80.33     11.65 o
   4   1   5       80.00       71.67     15.94 o
   5   1   5       36.91       46.85     17.09 o
  -4   2   5       63.49       52.20     16.54 o
  -3   2   5      255.20      281.60     24.11 o
  -2   2   5      331.70      357.64     22.11 o
  -1   2   5      488.96      462.49      9.93 o
   0   2   5       92.18      102.17      4.84 o
   1   2   5     1821.14     1901.92     18.36 o
   2   2   5      971.93      997.74     24.32 o
   3   2   5       20.66       29.98     11.29 o
   4   2   5       38.25       42.89     14.36 o
   5   2   5       92.94      105.81     25.07 o
  -4   3   5       34.93       79.49     65.12 o
  -3   3   5      152.06      215.38     21.44 o
  -2   3   5      193.86      210.83     19.11 o
  -1   3   5      713.54      619.58     11.77 o
   0   3   5       67.89       68.02      5.52 o
   1   3   5       79.33       62.66      6.93 o
   2   3   5      862.15      916.57     15.99 o
   3   3   5       10.84       40.66     11.03 o
   4   3   5      137.65      125.31     16.94 o
   5   3   5       38.33       36.67     15.81 o
  -5   4   5        2.42        2.42     46.84 o
  -4   4   5       32.20       49.74     38.98 o
  -3   4   5       15.71        5.29     19.98 o
  -2   4   5      604.87      638.95     24.05 o
  -1   4   5      191.72      192.20     11.63 o
   0   4   5       54.59       65.93      6.04 o
   1   4   5      104.47       98.21      4.97 o
   2   4   5      534.52      554.28     13.79 o
   3   4   5       20.60       46.31     20.67 o
   4   4   5        5.59       14.94     12.91 o
   5   4   5        1.17       12.14     14.87 o
  -5   5   5        1.12       40.15     35.03 o
  -4   5   5       25.74       31.90     22.63 o
  -3   5   5       15.95       20.77     15.91 o
  -2   5   5      334.75      349.29     25.00 o
  -1   5   5       21.07       16.73      7.92 o
   0   5   5      506.87      479.95     13.88 o
   1   5   5      613.80      652.25      9.98 o
   2   5   5        0.09       -4.20      7.35 o
   3   5   5       12.94        4.93     12.34 o
   4   5   5        3.20       25.19     17.44 o
   5   5   5        3.50       41.97     20.35 o
  -5   6   5       50.19       20.12     28.84 o
  -4   6   5       11.41       15.67     24.15 o
  -3   6   5       48.42       80.04     19.53 o
  -2   6   5     2151.61     2308.43     35.02 o
  -1   6   5       11.35       19.00      8.04 o
   0   6   5      256.20      280.60     13.37 o
   1   6   5      219.94      228.37      9.54 o
   2   6   5      290.09      344.47     10.52 o
   3   6   5        3.31        5.91     13.23 o
   4   6   5        0.54      -15.29     15.29 o
   5   6   5        7.11       10.49     23.66 o
  -5   7   5        0.60       43.44     34.07 o
  -4   7   5       28.22       46.64     21.24 o
  -3   7   5        0.07       13.76     17.69 o
  -2   7   5      798.79      759.93     25.00 o
  -1   7   5      405.30      433.58     12.98 o
   0   7   5        0.24        0.55      5.43 o
   1   7   5     1046.49     1045.75     15.39 o
   2   7   5        1.58       -0.49      6.58 o
   3   7   5       51.26       51.00     12.06 o
   4   7   5        1.57        2.85     15.98 o
   5   7   5       10.06       41.47     26.30 o
  -5   8   5        0.13       49.63     41.64 o
  -4   8   5       98.00      110.10     25.86 o
  -3   8   5        4.79        0.92     19.83 o
  -2   8   5       16.82       11.53     15.12 o
  -1   8   5       12.17       26.56     10.73 o
   0   8   5     2003.73     2203.06     31.68 o
   1   8   5      244.55      290.71     10.86 o
   2   8   5      185.85      197.02     16.80 o
   3   8   5       14.02       15.91     10.41 o
   4   8   5        9.98        7.28     28.80 o
   5   8   5        7.32       38.53     26.69 o
  -5   9   5        0.60        3.43     33.52 o
  -4   9   5       24.79       40.74     30.78 o
  -3   9   5      127.79      130.45     25.28 o
  -2   9   5        5.97        5.58     24.40 o
  -1   9   5       55.89       64.84     14.25 o
   0   9   5       11.09       27.84     10.00 o
   1   9   5       57.66       58.99      8.93 o
   2   9   5        2.29       -3.28      8.85 o
   3   9   5        6.26        5.09     12.43 o
   4   9   5       44.52       74.88     55.62 o
   5   9   5        0.68       -5.77     31.58 o
  -5  10   5        5.10       37.00     33.29 o
  -4  10   5       12.94      -10.26     23.97 o
  -3  10   5     1227.57     1220.49     45.80 o
  -2  10   5      204.87      243.44     19.92 o
  -1  10   5       58.69       48.00     10.72 o
   0  10   5       32.05       57.69     12.30 o
   1  10   5      239.17      266.11     18.32 o
   2  10   5        1.11       -4.72      9.30 o
   3  10   5        9.92       24.15     11.91 o
   4  10   5        0.02       40.01     26.38 o
   5  10   5       10.16       26.37     33.91 o
  -5  11   5        0.15       22.04     32.14 o
  -4  11   5        7.76       25.38     42.49 o
  -3  11   5      292.80      207.53     72.02 o
  -2  11   5       26.46       30.17     14.06 o
  -1  11   5        9.11       22.06     11.05 o
   0  11   5      972.59     1009.92     21.66 o
   1  11   5       12.03        4.89      9.04 o
   2  11   5      232.79      224.73     16.53 o
   3  11   5       21.72       35.47     12.86 o
   4  11   5        9.02       -1.27     28.70 o
   5  11   5       18.12       21.32     65.41 o
  -5  12   5        0.45      -31.43     31.43 o
  -4  12   5        0.23       20.17     26.14 o
  -3  12   5      368.19      213.44     72.39 o
  -2  12   5      188.14      200.54     20.14 o
  -1  12   5       53.50       24.19     18.05 o
   0  12   5        0.16       -4.73     19.97 o
   1  12   5        0.58       13.71     11.30 o
   2  12   5       34.44       29.54     12.69 o
   3  12   5      116.34      109.37     17.28 o
   4  12   5        1.33       19.11     43.23 o
  -4  13   5       12.75       11.73     31.15 o
  -3  13   5       94.70       79.95     19.43 o
  -2  13   5      143.00      166.80     26.82 o
  -1  13   5        9.24        1.31     14.77 o
   0  13   5       39.85       43.71     13.82 o
   1  13   5       36.76       46.77     11.23 o
   2  13   5      556.78      528.97     22.42 o
   3  13   5        0.01        1.33     13.13 o
   4  13   5        0.08       20.19     22.30 o
  -4  14   5        5.60       35.98     29.09 o
  -3  14   5       50.38       39.53     17.35 o
  -2  14   5       39.31       34.43     17.81 o
  -1  14   5      212.95      220.50     19.35 o
   0  14   5        2.49        5.67     15.12 o
   1  14   5        5.52       27.57     13.04 o
   2  14   5       55.35       50.59     15.90 o
   3  14   5        6.82       -0.44     15.34 o
   4  14   5        1.41       12.55     21.58 o
  -4  15   5       24.90       87.33     35.62 o
  -3  15   5        3.20       -4.15     17.08 o
  -2  15   5      199.86      214.02     48.55 o
  -1  15   5       29.46       54.90     16.96 o
   0  15   5       48.44       47.12     24.39 o
   1  15   5      119.77       81.61     19.78 o
   2  15   5       50.96       24.31     16.67 o
   3  15   5       33.44       22.60     18.99 o
   4  15   5        4.61       23.75     22.41 o
  -4  16   5        0.64       -7.75     29.56 o
  -3  16   5       22.31       51.86     19.45 o
  -2  16   5       27.48       19.00     20.12 o
  -1  16   5        1.23       22.67     15.97 o
   0  16   5       21.11       45.91     16.03 o
   1  16   5        1.02       12.90     15.21 o
   2  16   5        2.35       18.20     16.27 o
   3  16   5        3.73       30.42     19.26 o
   4  16   5        6.72       22.13     26.65 o
  -4  17   5        7.67       57.34     33.38 o
  -3  17   5        1.72       50.54     32.30 o
  -2  17   5      108.83      121.02     22.38 o
  -1  17   5       43.25       21.09     19.10 o
   0  17   5      201.07      185.59     21.18 o
   1  17   5      509.68      449.52     22.90 o
   2  17   5       16.67       -6.21     18.61 o
   3  17   5       42.82       46.46     21.60 o
   4  17   5        4.67        4.61     22.82 o
  -4  18   5        0.58      -51.51     51.51 o
  -3  18   5        2.01       22.60     17.80 o
  -2  18   5       13.14      -31.79     31.79 o
  -1  18   5        1.08       -0.25     17.98 o
   0  18   5       22.88       23.81     16.70 o
   1  18   5       16.89       18.90     21.99 o
   2  18   5       56.32       48.50     18.68 o
   3  18   5       15.71       44.55     24.15 o
  -3  19   5        3.52       35.17     21.04 o
  -2  19   5        3.55       23.93     21.52 o
  -1  19   5       46.53       79.97     22.39 o
   0  19   5        4.98       13.14     25.29 o
   1  19   5      216.04      173.95     24.24 o
   2  19   5       26.74       30.81     21.76 o
   3  19   5        5.00       51.96     25.81 o
  -3  20   5        0.71       61.77     38.10 o
  -2  20   5        0.29       -1.65     22.88 o
  -1  20   5        9.35      -13.22     31.86 o
   0  20   5        8.14      -24.58     24.58 o
   1  20   5        5.93       -8.47     17.79 o
   2  20   5        5.52        8.94     18.25 o
   3  20   5        7.98       16.12     22.09 o
  -3  21   5        1.31       76.72     34.47 o
  -2  21   5        0.15       11.14     26.75 o
  -1  21   5       10.77       -1.99     19.87 o
   0  21   5        0.79       14.66     19.46 o
   1  21   5       64.71       85.15     24.51 o
   2  21   5       54.22       28.63     26.61 o
   3  21   5        0.18       31.82     60.15 o
  -2  22   5        3.09       18.92     30.32 o
  -1  22   5        1.99       26.91     25.08 o
   0  22   5       34.09       58.93     24.61 o
   1  22   5       32.30       30.36     21.22 o
   2  22   5        9.22       28.93     24.61 o
  -2  23   5       10.02       47.35     28.41 o
  -1  23   5        0.11      -18.82     25.95 o
   0  23   5        0.87        8.92     27.32 o
   1  23   5        3.41       20.50     22.60 o
   2  23   5        2.71       60.79     27.16 o
  -1  24   5       58.91       85.56     36.65 o
   0  24   5       10.75       12.54     26.54 o
   1  24   5       14.23       21.27     27.59 o
   0  25   5        0.21       64.79     48.39 o
  -3   0   6      289.18      289.11     10.72 o
  -2   0   6      527.81      545.00     20.82 o
  -1   0   6        0.37       -2.60      6.93 o
   0   0   6     1176.71      958.06     13.13 o
   1   0   6     1205.06     1193.90     17.05 o
   2   0   6       40.17       73.55     22.95 o
   3   0   6        0.25        8.07     13.63 o
   4   0   6      186.99      216.11     24.34 o
   5   0   6        2.87       50.29     25.28 o
  -4   1   6       32.59       27.27      6.03 o
  -3   1   6       17.35        0.73     12.62 o
  -2   1   6        9.50        8.80      5.15 o
  -1   1   6      202.97      186.60      6.02 o
   0   1   6     2724.71     2568.45     21.26 o
   1   1   6        0.02        4.61      4.57 o
   2   1   6       86.82       93.11      7.65 o
   3   1   6        5.13       14.30     10.61 o
   4   1   6      711.60      671.11     27.69 o
   5   1   6        0.04       -5.26     16.88 o
  -4   2   6        0.16       39.63     17.15 o
  -3   2   6        1.11       -4.14     17.45 o
  -2   2   6       17.19        7.96     10.34 o
  -1   2   6      837.35      834.32     14.27 o
   0   2   6      310.58      257.67      6.30 o
   1   2   6      172.03      175.26     10.26 o
   2   2   6        0.35        3.14      6.30 o
   3   2   6      227.00      221.38     12.95 o
   4   2   6        0.19       12.32     13.53 o
   5   2   6       87.44       92.64     18.11 o
  -4   3   6        1.96       10.98     18.33 o
  -3   3   6      160.08      185.92     18.96 o
  -2   3   6      356.73      395.54      8.73 o
  -1   3   6     1538.71     1432.84     20.00 o
   0   3   6     1410.20     1290.99     12.85 o
   1   3   6     1308.27     1294.10     13.63 o
   2   3   6      940.62      996.11     15.86 o
   3   3   6      212.67      220.25     14.64 o
   4   3   6       28.69       20.10     17.64 o
   5   3   6        0.20        2.70     16.32 o
  -5   4   6       18.35       30.21     29.41 o
  -4   4   6       27.91       42.49     13.22 o
  -3   4   6        4.53       15.39     11.47 o
  -2   4   6      504.95      570.57     17.79 o
  -1   4   6      739.23      709.09     12.82 o
   0   4   6       84.15       81.03      7.08 o
   1   4   6       58.09       54.95      5.92 o
   2   4   6      598.15      637.84     13.61 o
   3   4   6      324.26      354.30     19.81 o
   4   4   6      106.74       94.39     17.43 o
   5   4   6       16.55       29.80     16.98 o
  -5   5   6       30.89        4.55     28.37 o
  -4   5   6       19.31       13.84     14.06 o
  -3   5   6      111.98      129.14     20.93 o
  -2   5   6      284.44      286.98     16.91 o
  -1   5   6      263.83      286.40     16.80 o
   0   5   6       11.95        9.70      3.87 o
   1   5   6     1308.67     1414.52     16.79 o
   2   5   6       17.65       24.75      9.11 o
   3   5   6      204.89      228.87     17.08 o
   4   5   6       13.91       12.50     15.73 o
   5   5   6        0.46        2.05     14.95 o
  -5   6   6       13.90       42.61     30.74 o
  -4   6   6        3.21        4.33     19.29 o
  -3   6   6       58.61       49.31     16.32 o
  -2   6   6       12.29        8.15      8.92 o
  -1   6   6      531.83      537.30     17.08 o
   0   6   6       52.28       66.36     10.12 o
   1   6   6     1081.70     1074.51     17.08 o
   2   6   6      128.48      149.84     12.69 o
   3   6   6       17.39       24.76     15.32 o
   4   6   6      100.66      113.08     34.21 o
   5   6   6        9.80       26.50     17.72 o
  -5   7   6        1.52      -11.90     17.10 o
  -4   7   6       51.42       59.14     23.98 o
  -3   7   6      127.59      145.48     28.74 o
  -2   7   6       28.77       27.95     17.47 o
  -1   7   6     1524.07     1613.04     27.12 o
   0   7   6      252.54      225.51      8.71 o
   1   7   6        8.07       14.97      6.97 o
   2   7   6       74.43       91.43      8.45 o
   3   7   6       12.57        3.12     11.11 o
   4   7   6       86.64       73.11     22.07 o
   5   7   6        0.94       11.66     21.68 o
  -5   8   6        2.59       31.53     34.94 o
  -4   8   6       92.40       71.50     28.00 o
  -3   8   6      799.35      817.10     39.07 o
  -2   8   6      150.60      136.55     22.96 o
  -1   8   6        0.24        9.43      8.48 o
   0   8   6       23.65       32.11      7.23 o
   1   8   6       48.05       47.07      7.18 o
   2   8   6      369.48      365.89     11.84 o
   3   8   6       28.57       24.45     12.18 o
   4   8   6       11.19       14.25     17.73 o
   5   8   6        0.02       60.87     29.41 o
  -5   9   6        6.33       60.97     43.84 o
  -4   9   6       39.28       25.16     23.83 o
  -3   9   6      422.25      520.81     30.53 o
  -2   9   6      860.39      951.93     30.63 o
  -1   9   6       31.31       31.11     10.08 o
   0   9   6      380.17      377.89     12.26 o
   1   9   6       99.10      123.51      8.45 o
   2   9   6        3.42        8.61     10.30 o
   3   9   6       19.32       12.33     12.71 o
   4   9   6       14.02       42.06     29.28 o
   5   9   6       47.39       82.10     33.34 o
  -5  10   6        2.24       20.11     32.53 o
  -4  10   6        8.31       41.41     23.47 o
  -3  10   6     1122.59     1163.71     46.72 o
  -2  10   6       12.99       13.11     16.88 o
  -1  10   6      126.02      130.36     13.38 o
   0  10   6      427.07      451.99     14.80 o
   1  10   6      379.02      447.99     14.31 o
   2  10   6        0.15       14.68     10.50 o
   3  10   6        7.06       12.34     12.74 o
   4  10   6       30.32       -4.00     37.72 o
   5  10   6       30.84       15.39     32.72 o
  -5  11   6        1.03        8.22     30.66 o
  -4  11   6       35.36        1.79     26.96 o
  -3  11   6       33.40       19.35      7.77 o
  -2  11   6       10.14       28.05     21.95 o
  -1  11   6      147.96      173.72     15.44 o
   0  11   6      285.38      304.14     14.22 o
   1  11   6        0.79       -5.70      9.89 o
   2  11   6      111.32      138.91     21.51 o
   3  11   6        8.04       21.57     14.91 o
   4  11   6        6.47       10.41     24.66 o
  -5  12   6        0.18        9.12     42.35 o
  -4  12   6        0.83       -0.63     25.60 o
  -3  12   6      222.15      160.24     21.27 o
  -2  12   6      352.03      362.67     21.46 o
  -1  12   6       69.87       70.26     14.94 o
   0  12   6      214.93      195.12     13.66 o
   1  12   6      148.32      186.70     19.55 o
   2  12   6       10.76        0.44     12.35 o
   3  12   6       43.10       42.85     16.24 o
   4  12   6       13.26       38.90     27.08 o
  -4  13   6      127.78       79.68     34.74 o
  -3  13   6       44.24       44.73     11.66 o
  -2  13   6        4.51      -12.31     17.13 o
  -1  13   6      382.46      409.40     34.79 o
   0  13   6      261.21      290.66     16.90 o
   1  13   6      322.66      352.99     17.79 o
   2  13   6       29.70       39.79     13.80 o
   3  13   6       10.92        9.83     15.00 o
   4  13   6       31.23       22.63     23.50 o
  -4  14   6        0.85       -4.39     27.57 o
  -3  14   6        0.88       19.98     12.99 o
  -2  14   6       19.95       29.89     20.00 o
  -1  14   6      234.30      233.56     18.21 o
   0  14   6        9.54       20.88     12.86 o
   1  14   6      254.06      259.96     15.52 o
   2  14   6        4.21       13.89     14.46 o
   3  14   6       37.24       30.52     16.80 o
   4  14   6        1.23       11.44     30.32 o
  -4  15   6       21.29       -8.72     46.59 o
  -3  15   6        6.42      -14.19     14.19 o
  -2  15   6        4.64        7.97     17.96 o
  -1  15   6      368.72      364.56     23.99 o
   0  15   6      117.42      138.50     17.06 o
   1  15   6      143.14      155.13     15.47 o
   2  15   6       78.69       71.35     16.48 o
   3  15   6       24.75       10.63     16.26 o
   4  15   6        0.88        2.51     27.64 o
  -4  16   6        2.30       30.65     42.05 o
  -3  16   6        2.11      -16.31     16.31 o
  -2  16   6       31.24       29.34     18.71 o
  -1  16   6       76.47       66.28     20.94 o
   0  16   6       20.18       13.51     15.41 o
   1  16   6      130.20      115.95     18.60 o
   2  16   6        0.64       -2.03     15.76 o
   3  16   6       64.09       32.49     24.16 o
   4  16   6       32.22       58.76     20.57 o
  -4  17   6        9.24      -32.19     37.15 o
  -3  17   6        4.15       23.23     20.22 o
  -2  17   6        0.01       40.59     19.67 o
  -1  17   6       27.66       14.46     20.15 o
   0  17   6        0.07        5.73     13.57 o
   1  17   6      133.60      110.81     23.71 o
   2  17   6        2.74       -2.77     16.94 o
   3  17   6      100.39      108.42     22.79 o
  -3  18   6        2.28        8.46     20.31 o
  -2  18   6       21.95      -13.58     19.93 o
  -1  18   6        8.91       22.04     21.89 o
   0  18   6        6.36       11.65     14.92 o
   1  18   6       34.29       20.22     15.02 o
   2  18   6       61.39       24.70     21.16 o
   3  18   6        0.03       -6.97     22.04 o
  -3  19   6        5.49       -4.15     23.25 o
  -2  19   6        5.08       30.43     24.45 o
  -1  19   6       39.97       56.21     22.69 o
   0  19   6       54.39       31.16     17.11 o
   1  19   6      154.43       76.91     19.49 o
   2  19   6       25.78       21.11     19.54 o
   3  19   6        2.67       36.50     22.57 o
  -3  20   6        7.06      -44.68     44.68 o
  -2  20   6        0.73       -9.71     28.81 o
  -1  20   6       23.20       61.06     30.76 o
   0  20   6      185.63      145.21     27.34 o
   1  20   6        6.14       35.49     17.79 o
   2  20   6       58.61       66.48     26.35 o
   3  20   6        2.68       47.57     24.40 o
  -3  21   6        5.30       11.87     63.35 o
  -2  21   6        0.98       41.68     28.21 o
  -1  21   6        0.14       40.31     24.36 o
   0  21   6       28.32       36.04     36.41 o
   1  21   6       25.55       42.39     19.82 o
   2  21   6        0.42       10.28     21.65 o
  -2  22   6        8.39      -16.55     37.27 o
  -1  22   6        0.06       27.22     29.21 o
   0  22   6       16.42       12.30     21.37 o
   1  22   6       19.86       25.55     19.80 o
   2  22   6       31.58       25.01     24.92 o
  -2  23   6       10.65       28.17     30.82 o
  -1  23   6        0.00      -26.68     26.68 o
   0  23   6       15.74       14.37     25.22 o
   1  23   6       23.90       46.33     25.95 o
  -1  24   6        0.04       32.74     26.46 o
   0  24   6        6.87      -11.46     22.67 o
   1  24   6        0.09        9.34     25.86 o
  -4   1   7        8.95       12.72      5.62 o
  -3   1   7       73.28       85.15      9.64 o
  -2   1   7      121.64      137.16     10.54 o
  -1   1   7        2.04        4.76      4.70 o
   0   1   7      367.17      379.06      6.49 o
   1   1   7      496.62      445.01     12.22 o
   2   1   7      236.76      267.15     11.34 o
   3   1   7       30.30       37.15     10.23 o
   4   1   7       65.23       86.14     15.70 o
   5   1   7        1.74       37.20     21.29 o
  -4   2   7       24.34       32.00     11.12 o
  -3   2   7        5.63       -1.60     10.33 o
  -2   2   7       11.67       15.98      6.22 o
  -1   2   7       13.70       17.78      6.19 o
   0   2   7      113.82      107.90      5.38 o
   1   2   7      488.39      565.31     12.31 o
   2   2   7        0.39       -7.01      7.01 o
   3   2   7      286.62      315.58     26.44 o
   4   2   7      264.79      237.18     16.96 o
   5   2   7       16.01       35.99     20.11 o
  -4   3   7        3.28      -19.45     19.45 o
  -3   3   7       79.49       77.15     12.60 o
  -2   3   7      493.66      494.56     14.22 o
  -1   3   7      109.49      116.83      7.81 o
   0   3   7       60.82       47.87      3.22 o
   1   3   7       78.17       86.20      6.52 o
   2   3   7      375.70      423.15      9.89 o
   3   3   7      687.80      740.60     19.02 o
   4   3   7        3.83        5.82     14.87 o
   5   3   7       21.30       48.24     21.08 o
  -5   4   7        0.60        6.33     48.02 o
  -4   4   7       46.46       57.44     19.43 o
  -3   4   7        0.42        7.54     10.58 o
  -2   4   7      366.66      409.67     18.87 o
  -1   4   7     1326.10     1401.16     19.22 o
   0   4   7       56.02       62.09      3.66 o
   1   4   7      597.51      586.65     25.15 o
   2   4   7       11.73       11.06      5.97 o
   3   4   7      377.51      428.61     15.48 o
   4   4   7        3.93        3.04     15.29 o
   5   4   7        0.06        6.64     26.34 o
  -5   5   7        7.94       -0.49     40.79 o
  -4   5   7        8.78       14.08     20.28 o
  -3   5   7       42.74       63.78     12.59 o
  -2   5   7      197.54      224.59      9.96 o
  -1   5   7       65.44       69.86      8.43 o
   0   5   7        0.07        5.55      6.03 o
   1   5   7      106.96      113.45     13.85 o
   2   5   7       37.43       41.10      9.82 o
   3   5   7      454.54      476.54     20.83 o
   4   5   7       17.31       30.70     17.89 o
   5   5   7        5.52       28.32     19.69 o
  -5   6   7        1.45      -20.33     29.82 o
  -4   6   7       10.81       -2.93     14.56 o
  -3   6   7       67.27       57.96     14.62 o
  -2   6   7        1.87        6.62      8.59 o
  -1   6   7      841.24      914.88     19.98 o
   0   6   7      565.13      537.89     18.75 o
   1   6   7      325.14      356.10     16.39 o
   2   6   7       51.58       51.59      9.08 o
   3   6   7        5.48       -4.91     16.57 o
   4   6   7       82.38       46.37     14.55 o
   5   6   7        0.17       40.32     21.88 o
  -5   7   7       10.97       16.53     33.63 o
  -4   7   7      152.03      165.58     31.40 o
  -3   7   7       90.09       67.70     17.47 o
  -2   7   7        3.17        7.91     11.45 o
  -1   7   7       45.98       59.52     18.06 o
   0   7   7     1877.84     1912.87     23.98 o
   1   7   7      716.64      766.65     15.54 o
   2   7   7        0.15        8.54      9.40 o
   3   7   7        9.84       24.63     11.50 o
   4   7   7       49.46       55.11     17.67 o
   5   7   7       15.81       20.62     18.57 o
  -5   8   7        0.14        3.85     18.23 o
  -4   8   7      119.27       72.19     25.67 o
  -3   8   7       79.13      108.01     28.50 o
  -2   8   7        6.85       10.92      8.64 o
  -1   8   7        6.45        8.39      9.96 o
   0   8   7       87.44       75.03      7.46 o
   1   8   7      128.34      134.81     10.73 o
   2   8   7      177.66      173.22     10.25 o
   3   8   7        9.01       -5.60     11.12 o
   4   8   7       57.76       41.52     18.58 o
   5   8   7        0.08       10.35     21.68 o
  -5   9   7        0.09       29.56     26.90 o
  -4   9   7       11.47       25.92     22.15 o
  -3   9   7      990.13      936.66     42.21 o
  -2   9   7      120.67      155.02     18.31 o
  -1   9   7       22.82       15.62      8.72 o
   0   9   7       30.53       39.67      7.89 o
   1   9   7       95.18      101.07      8.31 o
   2   9   7        7.79       11.88      8.27 o
   3   9   7       36.84       38.49     14.30 o
   4   9   7       11.48       21.57     25.97 o
   5   9   7        0.13       45.17     29.42 o
  -5  10   7        8.70       38.58     22.71 o
  -4  10   7        4.83        8.14     23.99 o
  -3  10   7       10.57       12.12     22.08 o
  -2  10   7        1.91       -9.51     16.13 o
  -1  10   7        0.00       -3.60      9.27 o
   0  10   7      166.74      162.52     13.09 o
   1  10   7        1.28       12.74      7.20 o
   2  10   7       32.39       23.84      9.57 o
   3  10   7       10.09       31.72     13.88 o
   4  10   7        2.24       16.77     60.45 o
  -5  11   7        0.73       20.59     23.37 o
  -4  11   7       20.16       32.44     26.18 o
  -3  11   7      615.25      368.31     78.03 o
  -2  11   7        8.99       21.29     21.93 o
  -1  11   7        0.16        8.68     14.63 o
   0  11   7        8.30        0.91     12.13 o
   1  11   7       28.06       15.13      9.72 o
   2  11   7       10.99       10.44     10.19 o
   3  11   7       15.68       -7.47     14.91 o
   4  11   7        0.33       35.98     59.14 o
  -4  12   7       16.16       37.43     31.56 o
  -3  12   7        7.69       -6.44     11.61 o
  -2  12   7        4.40        7.21     20.34 o
  -1  12   7       69.57       68.95     14.05 o
   0  12   7        0.09        8.03      9.61 o
   1  12   7        9.55       13.18     10.69 o
   2  12   7        0.27       -1.54     12.87 o
   3  12   7        1.19       12.15     13.11 o
   4  12   7        0.18      128.94     61.78 o
  -4  13   7       56.75       67.92     30.52 o
  -3  13   7       44.41       51.48     26.30 o
  -2  13   7        0.05       -2.22     15.71 o
  -1  13   7       35.32       35.05     13.31 o
   0  13   7       31.15       23.63     11.46 o
   1  13   7        1.07       -1.67     12.78 o
   2  13   7      243.97      232.14     17.09 o
   3  13   7        6.04       29.39     15.72 o
   4  13   7        2.65       32.06     21.78 o
  -4  14   7      108.90      118.72     43.51 o
  -3  14   7        0.00       10.11     30.71 o
  -2  14   7        0.91      -11.32     16.20 o
  -1  14   7       99.23      110.97     17.85 o
   0  14   7       88.89      104.26     15.46 o
   1  14   7      113.18      122.00     15.25 o
   2  14   7       24.97       20.49     14.29 o
   3  14   7       54.22        8.88     18.11 o
   4  14   7        0.99      -26.04     26.04 o
  -4  15   7       44.96       59.34     40.64 o
  -3  15   7       74.24       62.03     27.05 o
  -2  15   7       67.85       98.64     26.58 o
  -1  15   7       48.02       67.68     19.75 o
   0  15   7       51.65       44.85     15.16 o
   1  15   7       68.65       94.02     14.17 o
   2  15   7      118.76      131.65     16.71 o
   3  15   7        8.35       17.92     17.53 o
   4  15   7       43.27       61.17     25.16 o
  -4  16   7        0.06        2.72     33.74 o
  -3  16   7        0.01       24.03     45.70 o
  -2  16   7      157.84      174.96     50.24 o
  -1  16   7        4.59       25.14     16.09 o
   0  16   7        8.39        9.48     17.44 o
   1  16   7       47.04       43.69     15.45 o
   2  16   7       74.85       71.78     20.14 o
   3  16   7       55.05       48.90     18.77 o
   4  16   7        0.11       48.27     29.33 o
  -4  17   7        0.98        4.37     34.93 o
  -3  17   7        6.35      -38.70     38.70 o
  -2  17   7        1.61       22.46     21.59 o
  -1  17   7       15.05       24.66     16.90 o
   0  17   7      517.33      424.94     23.08 o
   1  17   7      333.74      331.88     22.87 o
   2  17   7       34.93       19.18     17.71 o
   3  17   7      193.48      210.67     44.27 o
  -3  18   7        3.21       59.64     74.82 o
  -2  18   7       33.01       27.13     20.93 o
  -1  18   7       12.81       -1.54     16.78 o
   0  18   7        0.34      -16.63     16.63 o
   1  18   7       19.86        1.05     14.71 o
   2  18   7        1.59       39.02     17.72 o
   3  18   7        0.04       20.74     24.22 o
  -3  19   7        0.02       67.95     65.69 o
  -2  19   7        2.58       10.06     24.53 o
  -1  19   7        0.67      -18.98     18.98 o
   0  19   7        3.41       20.36     25.69 o
   1  19   7       58.70       72.37     21.56 o
   2  19   7        3.80        7.70     18.44 o
   3  19   7        5.92       30.61     23.80 o
  -3  20   7        0.89       -7.27     34.34 o
  -2  20   7        3.02      102.56     34.82 o
  -1  20   7       14.29       28.23     21.48 o
   0  20   7       77.91       92.29     23.27 o
   1  20   7        4.90       22.74     19.68 o
   2  20   7        0.34       22.98     19.64 o
   3  20   7        6.17       19.46     46.06 o
  -2  21   7        8.91        7.02     24.35 o
  -1  21   7        1.90       -6.89     20.73 o
   0  21   7        0.26       28.30     18.33 o
   1  21   7       27.12       43.04     21.09 o
   2  21   7       13.59       16.73     23.07 o
  -2  22   7        4.99       28.89     28.64 o
  -1  22   7        7.30       64.20     24.75 o
   0  22   7       26.60       28.73     24.62 o
   1  22   7       12.66       54.81     23.16 o
   2  22   7       17.65       19.69     24.21 o
  -1  23   7       50.27       22.67     34.68 o
   0  23   7       16.72       67.33     26.04 o
   1  23   7        0.09       13.15     22.90 o
  -1  24   7       11.56      -25.97     38.68 o
   0  24   7        8.34       50.14     28.54 o
  -3   0   8      142.48      162.35     19.04 o
  -2   0   8      888.77      922.59     24.71 o
  -1   0   8      101.84       90.46      9.66 o
   0   0   8      285.61      243.98     10.86 o
   1   0   8     1140.48     1222.10     21.19 o
   2   0   8       60.41       52.03     11.91 o
   3   0   8        0.41       13.09     15.82 o
   4   0   8      223.11      251.83     23.01 o
   5   0   8       10.03       46.69     35.64 o
  -4   1   8       44.68       43.71     11.71 o
  -3   1   8      168.48      185.05     42.91 o
  -2   1   8       61.02       45.99     10.94 o
  -1   1   8      285.28      288.51      9.30 o
   0   1   8      905.58      907.36     13.03 o
   1   1   8     3763.34     4004.21     47.28 o
   2   1   8       70.86       56.97      8.09 o
   3   1   8        0.36       -6.00      9.68 o
   4   1   8       36.57       38.10     17.16 o
   5   1   8        1.88       23.16     22.26 o
  -4   2   8       27.23       16.97     10.76 o
  -3   2   8       51.30       40.87     19.08 o
  -2   2   8      292.12      279.48     13.21 o
  -1   2   8      543.77      452.17      9.95 o
   0   2   8        5.26       -5.54      5.54 o
   1   2   8      106.23      100.47      7.51 o
   2   2   8      242.51      252.95     12.42 o
   3   2   8      101.48      123.90     13.29 o
   4   2   8       97.24       98.56     14.57 o
   5   2   8        4.56        6.93     18.13 o
  -4   3   8        0.10       11.97     13.27 o
  -3   3   8        0.14       15.39     16.45 o
  -2   3   8      341.64      323.12     11.26 o
  -1   3   8        7.38        5.79      6.89 o
   0   3   8      741.40      762.27      9.37 o
   1   3   8      259.84      274.51     15.80 o
   2   3   8        0.15        0.36      6.35 o
   3   3   8      435.21      443.21     16.51 o
   4   3   8        0.02        1.46     13.31 o
   5   3   8        0.09       35.02     20.71 o
  -5   4   8       26.73        5.74     79.61 o
  -4   4   8       21.11        6.29     14.48 o
  -3   4   8        8.71       -0.09     13.27 o
  -2   4   8       27.56       29.28      8.21 o
  -1   4   8     1309.57     1331.76     19.26 o
   0   4   8      609.54      624.81      8.03 o
   1   4   8       12.96       24.89      7.86 o
   2   4   8      102.45       95.72      7.81 o
   3   4   8      272.52      281.54     16.59 o
   4   4   8        1.86       14.57     16.74 o
   5   4   8        3.95       36.01     22.13 o
  -5   5   8       12.93      -17.80     30.48 o
  -4   5   8       56.09       43.67     16.88 o
  -3   5   8       19.79       20.46     15.24 o
  -2   5   8       29.96       18.66      8.46 o
  -1   5   8       19.56       14.67      6.98 o
   0   5   8      760.36      809.04     11.05 o
   1   5   8       15.85       19.35      9.07 o
   2   5   8       86.76      107.30      8.81 o
   3   5   8      198.76      211.70     14.59 o
   4   5   8        6.22       29.48     15.51 o
   5   5   8        0.00        9.72     18.70 o
  -5   6   8       16.09       32.55     35.03 o
  -4   6   8       13.63        4.72     14.25 o
  -3   6   8       15.79        3.77     11.93 o
  -2   6   8        7.26        6.66      7.43 o
  -1   6   8      115.10      128.95      9.49 o
   0   6   8      177.46      180.74     16.84 o
   1   6   8        1.47      -10.43     11.82 o
   2   6   8      714.59      697.26     22.92 o
   3   6   8      509.31      485.20     19.12 o
   4   6   8       51.68       47.82     19.04 o
   5   6   8        1.70       28.68     19.92 o
  -5   7   8        1.69        4.34     33.71 o
  -4   7   8      177.07      150.97     20.26 o
  -3   7   8      205.15      165.67     38.40 o
  -2   7   8      207.03      208.16     15.06 o
  -1   7   8      141.22      145.99     12.01 o
   0   7   8       67.73       71.41     17.29 o
   1   7   8        0.25       -2.47      4.91 o
   2   7   8      233.10      217.34     13.42 o
   3   7   8       62.21       46.44     11.76 o
   4   7   8        0.78       26.99     15.53 o
   5   7   8        0.95        7.94     25.06 o
  -5   8   8        2.34       40.26     36.93 o
  -4   8   8       39.54       26.41     18.68 o
  -3   8   8       79.79       86.01     17.36 o
  -2   8   8       71.36       87.76     11.36 o
  -1   8   8        2.42        4.71     17.31 o
   0   8   8      139.70      137.77      8.31 o
   1   8   8       52.31       66.24      7.96 o
   2   8   8       24.01       23.23      9.54 o
   3   8   8        0.07       12.21     18.19 o
   4   8   8       50.98       77.75     25.38 o
  -5   9   8       16.30       15.65     20.99 o
  -4   9   8        6.63       17.10     28.30 o
  -3   9   8        9.98       -4.41     13.89 o
  -2   9   8       19.30       17.19     11.79 o
  -1   9   8       65.74       71.84     14.43 o
   0   9   8       16.03       26.62     10.26 o
   1   9   8       64.79       67.21     17.46 o
   2   9   8       97.16       96.63     14.52 o
   3   9   8       26.14       10.03     13.22 o
   4   9   8       54.46       83.96     18.99 o
  -5  10   8        3.84      -20.10     30.09 o
  -4  10   8       16.04       20.98     20.57 o
  -3  10   8       50.56       27.31      9.25 o
  -2  10   8        7.55       16.15     14.13 o
  -1  10   8       28.44       37.41     15.81 o
   0  10   8      640.52      663.66     22.91 o
   1  10   8      293.60      308.78     11.56 o
   2  10   8       27.69       15.25      9.81 o
   3  10   8       43.33       25.43     15.75 o
   4  10   8        3.28       40.26     26.47 o
  -5  11   8        8.71       12.72     56.42 o
  -4  11   8       37.75       18.42     19.32 o
  -3  11   8      104.64       71.87     14.23 o
  -2  11   8       42.94       40.02     18.15 o
  -1  11   8      197.69      222.07     16.76 o
   0  11   8        0.20       -4.65      9.41 o
   1  11   8      299.07      332.00     23.98 o
   2  11   8        1.78      -11.39     11.39 o
   3  11   8        6.97       14.44     15.58 o
   4  11   8       34.52       48.48     24.56 o
  -4  12   8      390.61      390.48     36.48 o
  -3  12   8       47.52       23.74     13.61 o
  -2  12   8       60.93       48.50     19.26 o
  -1  12   8       87.97      106.16     13.21 o
   0  12   8       24.74       30.53     19.97 o
   1  12   8       63.57       62.45     11.22 o
   2  12   8      142.54      163.24     14.20 o
   3  12   8       30.12       23.59     18.71 o
   4  12   8        3.14        8.32     23.63 o
  -4  13   8       45.86       63.78     34.22 o
  -3  13   8        5.83        7.25     10.35 o
  -2  13   8       79.75      155.11     52.19 o
  -1  13   8        0.36       -0.85     11.18 o
   0  13   8       97.84      121.20     22.44 o
   1  13   8       78.06      109.76     21.60 o
   2  13   8      170.05      177.44     16.38 o
   3  13   8        8.00       23.46     16.42 o
   4  13   8       30.44       43.76     22.99 o
  -4  14   8       35.61       92.60     56.72 o
  -3  14   8       19.83       20.62     22.49 o
  -2  14   8      102.27       92.08     22.69 o
  -1  14   8       62.58       42.53     17.12 o
   0  14   8      325.67      346.51     21.06 o
   1  14   8        1.83        1.76     10.73 o
   2  14   8       10.54        7.90     12.05 o
   3  14   8       91.80       90.59     16.72 o
   4  14   8        0.88       35.92     24.03 o
  -4  15   8       72.69       65.64     34.08 o
  -3  15   8        0.37        6.22     39.13 o
  -2  15   8        0.03        1.69     27.10 o
  -1  15   8      142.05      167.11     16.54 o
   0  15   8      175.55      161.87     23.02 o
   1  15   8      194.07      200.73     15.20 o
   2  15   8       44.86       41.93     15.73 o
   3  15   8       31.73       33.98     19.17 o
   4  15   8       18.84       58.30     25.18 o
  -4  16   8       11.50       14.79     35.58 o
  -3  16   8        0.16       16.17     28.72 o
  -2  16   8       11.55       15.10     20.03 o
  -1  16   8       92.31       51.62     15.73 o
   0  16   8        4.01       13.83     15.17 o
   1  16   8       43.40       49.93     13.76 o
   2  16   8       22.61       26.88     15.76 o
   3  16   8      234.76      164.73     32.33 o
  -4  17   8        0.10      -33.42     94.04 o
  -3  17   8        2.18      127.89     31.59 o
  -2  17   8       23.90       12.30     34.53 o
  -1  17   8        6.63       -7.82     15.97 o
   0  17   8       69.15       92.99     21.65 o
   1  17   8       42.57       27.81     21.64 o
   2  17   8        6.01       25.68     18.74 o
   3  17   8        4.90       -3.51     18.09 o
  -3  18   8        0.90      -32.76     32.76 o
  -2  18   8        0.26      -19.80     40.68 o
  -1  18   8       21.00       27.03     26.15 o
   0  18   8       10.49       15.96     20.41 o
   1  18   8       71.91       85.44     21.86 o
   2  18   8       17.07       33.22     17.46 o
   3  18   8        3.33       19.61     21.17 o
  -3  19   8        0.15       74.70     51.40 o
  -2  19   8       25.48       15.18     22.21 o
  -1  19   8       17.89       20.68     20.91 o
   0  19   8      122.23       99.01     28.70 o
   1  19   8        4.95       47.08     20.11 o
   2  19   8        9.62       17.28     22.27 o
   3  19   8       29.38       25.14     22.32 o
  -3  20   8       12.57       -5.03     49.42 o
  -2  20   8        5.88       21.94     29.65 o
  -1  20   8       60.75       71.96     43.56 o
   0  20   8       27.37       43.50     21.12 o
   1  20   8       62.99       66.97     21.10 o
   2  20   8       22.52       46.91     21.23 o
  -2  21   8        5.56       51.04     29.59 o
  -1  21   8        1.62       45.55     21.13 o
   0  21   8       54.87       64.74     21.43 o
   1  21   8       17.92       17.77     20.44 o
   2  21   8        1.41       20.22     22.15 o
  -2  22   8       19.25       78.95     35.09 o
  -1  22   8        0.12       64.75     25.26 o
   0  22   8       29.05       34.55     22.42 o
   1  22   8        1.73       49.36     37.69 o
   2  22   8        1.06      131.71     65.18 o
  -1  23   8        0.48        3.89     23.66 o
   0  23   8       21.17       74.45     25.91 o
   1  23   8        7.00       11.42     21.32 o
  -4   1   9       29.59       19.52     13.66 o
  -3   1   9        3.79       13.35     17.25 o
  -2   1   9        5.27        7.38      7.37 o
  -1   1   9      221.82      229.72      8.15 o
   0   1   9      148.98      160.46      7.06 o
   1   1   9       12.67       16.19      4.90 o
   2   1   9       18.41        2.47      7.93 o
   3   1   9       95.99       94.78     17.49 o
   4   1   9        6.58        3.73     12.99 o
   5   1   9        0.00      -12.00     25.01 o
  -4   2   9        0.18       14.79     11.89 o
  -3   2   9       46.57       47.44     13.01 o
  -2   2   9      462.71      520.78     13.56 o
  -1   2   9      212.93      226.81      9.14 o
   0   2   9     1934.02     2072.04     23.80 o
   1   2   9        1.48        2.85      7.24 o
   2   2   9      120.93      124.75      8.36 o
   3   2   9       70.19       78.32     12.70 o
   4   2   9        7.51      -12.66     12.66 o
   5   2   9        1.58       36.47     20.65 o
  -4   3   9       20.41       25.89     19.11 o
  -3   3   9       13.32       19.17     17.56 o
  -2   3   9       10.25      -10.12     10.12 o
  -1   3   9      318.48      351.77     10.67 o
   0   3   9       89.85      106.40      7.33 o
   1   3   9        0.03       -0.52      7.07 o
   2   3   9      114.34      124.72      9.47 o
   3   3   9       26.01       23.56     12.65 o
   4   3   9       46.14       44.65     14.06 o
   5   3   9        0.02       -6.39     18.51 o
  -5   4   9       46.89       92.62     97.65 o
  -4   4   9       34.76       41.29     15.65 o
  -3   4   9        0.86        1.14     14.99 o
  -2   4   9       59.04       49.18      8.53 o
  -1   4   9        0.13       -2.97      6.17 o
   0   4   9      328.57      378.29      8.61 o
   1   4   9        8.49        9.34      8.66 o
   2   4   9       80.86       88.84     14.44 o
   3   4   9      300.09      305.52     28.41 o
   4   4   9       26.02       25.84     16.60 o
   5   4   9        0.06       20.58     24.53 o
  -5   5   9       35.95       66.81     71.71 o
  -4   5   9       12.25        5.67     15.07 o
  -3   5   9        0.34       -8.65     12.52 o
  -2   5   9       10.69       12.48      7.66 o
  -1   5   9      131.96      148.40      8.75 o
   0   5   9       74.11       71.07      6.13 o
   1   5   9      323.87      329.13     16.37 o
   2   5   9       60.51       61.45      8.91 o
   3   5   9       67.23       80.19     11.32 o
   4   5   9       11.53       15.83     14.32 o
   5   5   9        0.93        4.31     18.35 o
  -5   6   9        2.34        0.52     38.39 o
  -4   6   9       76.40       92.59     38.27 o
  -3   6   9        0.05        6.37     13.18 o
  -2   6   9        5.46       15.98      9.74 o
  -1   6   9       51.59       75.28      9.49 o
   0   6   9      432.70      437.57      8.96 o
   1   6   9      163.53      202.85     22.23 o
   2   6   9      339.82      345.77     14.79 o
   3   6   9      416.11      384.26     24.04 o
   4   6   9       14.25       15.76     16.16 o
   5   6   9        0.53       42.47     60.98 o
  -5   7   9        0.07        4.74     42.95 o
  -4   7   9       73.20       57.28     18.49 o
  -3   7   9        0.41      -14.14     16.27 o
  -2   7   9       11.22        2.69      8.10 o
  -1   7   9       47.04       78.71     13.43 o
   0   7   9      263.25      287.91     12.13 o
   1   7   9       52.68       52.41     18.23 o
   2   7   9      614.96      610.18     14.01 o
   3   7   9        6.19        6.43      9.27 o
   4   7   9      105.97      115.10     17.55 o
  -5   8   9        2.15       -1.38     39.54 o
  -4   8   9       29.38        0.38     21.99 o
  -3   8   9       31.09       30.20     16.21 o
  -2   8   9        0.00        8.97      9.24 o
  -1   8   9       45.88       44.14     16.34 o
   0   8   9      260.31      273.56     14.15 o
   1   8   9        0.21       -2.71      4.26 o
   2   8   9       51.32       68.75     23.24 o
   3   8   9       93.89       74.54     23.28 o
   4   8   9       60.22      107.55     26.64 o
  -5   9   9        0.00      -14.53     32.64 o
  -4   9   9        7.99       18.07     17.81 o
  -3   9   9       13.44        7.79      8.38 o
  -2   9   9       34.59       47.85     23.37 o
  -1   9   9       92.04      112.14     15.33 o
   0   9   9       29.74       31.17      9.20 o
   1   9   9       98.45      103.57     14.65 o
   2   9   9      315.23      342.09     17.52 o
   3   9   9        0.03       -3.03     13.22 o
   4   9   9       42.98       23.01     15.55 o
  -5  10   9        0.01       30.93     94.04 o
  -4  10   9       86.47       61.17     25.03 o
  -3  10   9       40.75       35.17      9.70 o
  -2  10   9       38.86       44.55     13.59 o
  -1  10   9       85.23       91.72     20.90 o
   0  10   9       66.39       74.74      8.15 o
   1  10   9       98.95      104.23     11.16 o
   2  10   9       36.05        9.19     12.86 o
   3  10   9       50.26       41.60     17.09 o
   4  10   9       14.50        4.02     19.35 o
  -4  11   9        1.52       10.38     22.89 o
  -3  11   9        0.02        6.15      7.74 o
  -2  11   9      126.40      150.46     24.30 o
  -1  11   9      757.64      779.45     37.74 o
   0  11   9       45.63       45.24     12.37 o
   1  11   9      129.96      132.60     22.82 o
   2  11   9       17.26       20.20     10.23 o
   3  11   9       20.23        9.33     18.51 o
   4  11   9       63.93       71.07     27.30 o
  -4  12   9       47.13        8.46     21.27 o
  -3  12   9        7.28       -7.34     12.49 o
  -2  12   9        8.12        2.48     18.91 o
  -1  12   9       59.67       45.59     13.14 o
   0  12   9       20.81       22.08     11.99 o
   1  12   9       26.81       33.32      9.60 o
   2  12   9      523.89      513.59     28.08 o
   3  12   9        2.03       -1.26     17.70 o
   4  12   9        3.60       15.84     31.85 o
  -4  13   9       94.69       72.79     23.85 o
  -3  13   9        0.00       -2.60     13.95 o
  -2  13   9       15.07        7.59     16.48 o
  -1  13   9      255.00      232.87     16.42 o
   0  13   9       31.20       31.93     10.56 o
   1  13   9       27.82       22.85     10.66 o
   2  13   9      135.01      121.23     13.91 o
   3  13   9       87.10       51.97     27.21 o
   4  13   9        0.01      -15.11     36.43 o
  -4  14   9        0.03       64.71     24.80 o
  -3  14   9       22.11       -2.21     12.28 o
  -2  14   9        2.40       -9.82     17.76 o
  -1  14   9        6.92       27.64     14.52 o
   0  14   9       24.05       21.00     11.86 o
   1  14   9        0.05        1.83     11.21 o
   2  14   9       52.65       39.22     13.34 o
   3  14   9       42.59       17.53     17.78 o
   4  14   9        0.63       51.70     32.74 o
  -4  15   9       21.44       23.43     32.70 o
  -3  15   9       20.10       27.77     17.26 o
  -2  15   9        0.27        6.98     21.44 o
  -1  15   9       28.59       36.13     14.17 o
   0  15   9      200.57      186.54     19.81 o
   1  15   9        1.92       20.93     16.36 o
   2  15   9       61.38       46.24     13.70 o
   3  15   9        7.31       32.47     15.29 o
  -4  16   9        6.20       -1.03     29.39 o
  -3  16   9        2.68       34.73     33.33 o
  -2  16   9       17.91       37.10     23.44 o
  -1  16   9        1.51       11.91     15.65 o
   0  16   9        0.22        9.06     14.79 o
   1  16   9       25.92       25.99     18.28 o
   2  16   9       20.07       16.40     13.76 o
   3  16   9       45.27       39.90     18.64 o
  -3  17   9        6.03       95.51     30.17 o
  -2  17   9       71.29       76.13     27.85 o
  -1  17   9        8.69       -4.88     18.21 o
   0  17   9        6.41       -3.20     17.19 o
   1  17   9       68.60       59.95     19.31 o
   2  17   9        1.87        7.28     16.03 o
   3  17   9       41.67       19.41     21.70 o
  -3  18   9       17.43       44.68     29.57 o
  -2  18   9        9.23       11.68     24.38 o
  -1  18   9       10.34       47.57     32.87 o
   0  18   9       14.10       23.29     23.94 o
   1  18   9       55.19       43.72     19.78 o
   2  18   9       18.73       24.38     17.10 o
   3  18   9        0.00        6.98     33.11 o
  -3  19   9        0.76       73.69     29.83 o
  -2  19   9       59.12       68.16     23.82 o
  -1  19   9        0.47        9.40     23.43 o
   0  19   9      133.83      126.75     26.01 o
   1  19   9        1.73        5.92     16.19 o
   2  19   9        8.96       18.98     21.44 o
  -2  20   9       15.18       57.06     30.54 o
  -1  20   9       12.77        8.56     23.96 o
   0  20   9       32.51       39.37     36.42 o
   1  20   9       25.95       31.89     18.49 o
   2  20   9        1.74        8.35     27.08 o
  -2  21   9       18.70       75.92     27.22 o
  -1  21   9       36.57       23.41     23.67 o
   0  21   9       24.45       67.05     26.09 o
   1  21   9        1.64       19.49     21.27 o
   2  21   9        2.95       26.60     18.08 o
  -2  22   9        1.00       49.27     50.10 o
  -1  22   9       11.80       43.38     34.74 o
   0  22   9        9.28       29.74     22.58 o
   1  22   9        0.05       11.58     22.47 o
  -1  23   9       34.93      -32.69     58.66 o
   0  23   9       16.59       27.30     30.03 o
  -3   0  10       93.26       93.24     14.90 o
  -2   0  10      609.36      620.25     22.69 o
  -1   0  10      104.47      111.10     17.93 o
   0   0  10       29.92       25.26      8.42 o
   1   0  10       87.46       86.05      6.46 o
   2   0  10      972.52      994.75     35.01 o
   3   0  10        3.55       17.81     15.20 o
   4   0  10       12.98       36.88     26.30 o
   5   0  10        8.96       58.79     67.60 o
  -4   1  10        2.03       25.31     16.21 o
  -3   1  10      280.94      292.05     21.58 o
  -2   1  10      228.45      274.48     13.82 o
  -1   1  10      150.17      163.05      8.09 o
   0   1  10      355.14      367.16      7.97 o
   1   1  10        0.22        0.58      4.30 o
   2   1  10        9.58       15.62      7.59 o
   3   1  10       37.99       50.23     11.01 o
   4   1  10        1.74        6.90     17.94 o
   5   1  10        0.12       -2.78     28.54 o
  -4   2  10        4.53        9.08     30.05 o
  -3   2  10       82.78       77.40     16.91 o
  -2   2  10      152.57      158.08     15.05 o
  -1   2  10        7.24        2.21      7.56 o
   0   2  10      678.63      746.03     17.84 o
   1   2  10        6.33       10.33      9.54 o
   2   2  10       69.74       57.90     11.13 o
   3   2  10       13.89        5.03     15.21 o
   4   2  10        1.08       -5.84     15.14 o
   5   2  10        0.50       42.50     77.33 o
  -4   3  10      115.84       84.25     22.35 o
  -3   3  10       16.07       27.36     16.31 o
  -2   3  10       10.77        9.37      9.91 o
  -1   3  10      874.99      918.01     17.15 o
   0   3  10      367.45      391.95      6.55 o
   1   3  10        1.35        3.83      7.22 o
   2   3  10        4.24        6.45      5.65 o
   3   3  10      233.64      223.38     27.79 o
   4   3  10        8.85       11.67     12.68 o
  -5   4  10        0.14      -32.86     46.71 o
  -4   4  10       22.97       42.65     29.85 o
  -3   4  10        0.72       11.33     14.25 o
  -2   4  10       90.64      101.39     11.28 o
  -1   4  10       74.37       72.77      9.40 o
   0   4  10      188.44      198.63     12.09 o
   1   4  10      131.30      133.49     10.47 o
   2   4  10       25.38       19.33      6.34 o
   3   4  10      722.84      705.13     31.64 o
   4   4  10        3.81       15.72     16.14 o
  -5   5  10       26.62       49.40     32.60 o
  -4   5  10       13.39       19.47     20.10 o
  -3   5  10       19.87       17.01     13.18 o
  -2   5  10       14.05       34.26      9.63 o
  -1   5  10      204.66      228.07     10.23 o
   0   5  10      700.46      786.46     18.29 o
   1   5  10        3.70       18.54      9.95 o
   2   5  10      390.52      356.36     16.95 o
   3   5  10       35.97       37.03     12.44 o
   4   5  10        0.29       12.95     13.40 o
  -5   6  10       25.99       37.26     37.07 o
  -4   6  10       21.91       36.22     19.85 o
  -3   6  10       25.68       27.58     15.46 o
  -2   6  10       40.49       38.52      9.53 o
  -1   6  10       30.04       21.28      8.31 o
   0   6  10        4.24        8.35      5.27 o
   1   6  10      404.18      444.54     17.80 o
   2   6  10       95.77       88.84      5.30 o
   3   6  10        5.25        9.77     13.84 o
   4   6  10       17.67       31.87     17.92 o
  -5   7  10        0.01       19.76     31.79 o
  -4   7  10        0.40       22.68     20.29 o
  -3   7  10       72.74       58.59     18.11 o
  -2   7  10       47.78       37.96     10.14 o
  -1   7  10        9.49        6.95      7.78 o
   0   7  10       12.93       16.49      7.41 o
   1   7  10        4.49        0.53     11.25 o
   2   7  10     1126.37     1074.74     35.07 o
   3   7  10       26.41        3.99     12.15 o
   4   7  10        9.09       29.59     16.64 o
  -5   8  10        3.61       32.78     38.39 o
  -4   8  10        7.98      -23.29     23.29 o
  -3   8  10        0.11        4.81      8.66 o
  -2   8  10       82.78      102.65     16.76 o
  -1   8  10        0.89       -5.62     11.56 o
   0   8  10        9.12        8.81      5.44 o
   1   8  10      567.01      609.68     22.86 o
   2   8  10       41.63       46.51      7.54 o
   3   8  10        5.84        3.93     13.18 o
   4   8  10       29.25       25.22     21.51 o
  -4   9  10        0.32        0.27     21.11 o
  -3   9  10      108.26       83.40     20.14 o
  -2   9  10       80.22       97.72     13.58 o
  -1   9  10      161.48      153.54     20.71 o
   0   9  10       98.41       96.30     12.18 o
   1   9  10       72.84      144.76     38.97 o
   2   9  10      697.28      623.04     12.29 o
   3   9  10       33.57       21.78     12.31 o
   4   9  10       17.57        8.35     15.76 o
  -4  10  10        8.59       -4.50     22.04 o
  -3  10  10        3.52        6.28      7.84 o
  -2  10  10       56.60       57.87     12.95 o
  -1  10  10        4.51       -0.07     15.16 o
   0  10  10        0.25       12.64      9.97 o
   1  10  10      518.74      468.46     16.20 o
   2  10  10        5.55        7.36     10.92 o
   3  10  10        1.17        6.98     11.08 o
   4  10  10       33.98        2.60     21.75 o
  -4  11  10       11.71       20.64     22.25 o
  -3  11  10        1.84       18.91     11.51 o
  -2  11  10        4.15       15.27     14.09 o
  -1  11  10        2.90        5.15     15.42 o
   0  11  10       17.84       18.19      7.85 o
   1  11  10       55.22       45.92      9.10 o
   2  11  10        9.48       33.18     14.43 o
   3  11  10        2.75        5.60     18.21 o
   4  11  10        1.02       71.03     48.56 o
  -4  12  10       17.71       41.60     23.09 o
  -3  12  10        0.47      -17.19     20.84 o
  -2  12  10       27.69       -2.12     22.05 o
  -1  12  10      176.54      196.25     24.69 o
   0  12  10       98.80      104.45     13.50 o
   1  12  10        8.27       22.92      9.73 o
   2  12  10      604.69      610.93     34.14 o
   3  12  10       22.77       41.09     22.26 o
   4  12  10        4.33      135.26     53.41 o
  -4  13  10       15.65       -5.27     21.94 o
  -3  13  10       31.84       46.39     23.67 o
  -2  13  10        2.92        3.32     16.72 o
  -1  13  10       14.32        4.88     13.66 o
   0  13  10      385.54      336.79     15.65 o
   1  13  10        1.70       -8.78      8.78 o
   2  13  10       23.07       28.47     13.66 o
   3  13  10       10.90       11.68     19.39 o
   4  13  10        1.04       91.97     57.61 o
  -4  14  10        5.21       37.39     24.04 o
  -3  14  10        6.37        6.67     18.77 o
  -2  14  10       35.96       30.57     18.86 o
  -1  14  10       38.62       27.36     19.98 o
   0  14  10      128.70      126.82     12.50 o
   1  14  10        0.51        2.82      8.66 o
   2  14  10      339.71      351.35     24.53 o
   3  14  10        3.72       25.86     17.51 o
  -4  15  10       24.99       87.59     32.91 o
  -3  15  10        1.12        7.86     24.94 o
  -2  15  10        0.84      -22.97     22.97 o
  -1  15  10      196.98      133.54     20.38 o
   0  15  10        0.49        0.78     10.86 o
   1  15  10       20.07       22.35     11.93 o
   2  15  10       21.52        3.74     10.29 o
   3  15  10       26.15       77.34     31.69 o
  -3  16  10        0.60      -27.26     27.26 o
  -2  16  10       43.18       32.92     22.02 o
  -1  16  10       32.36        5.79     14.87 o
   0  16  10       22.45       22.95     19.39 o
   1  16  10        8.94        9.95     11.54 o
   2  16  10        7.87      -11.16     16.27 o
   3  16  10        3.31      -24.72     33.95 o
  -3  17  10        2.49       70.95     27.49 o
  -2  17  10       15.58       35.13     24.25 o
  -1  17  10       41.73       47.41     24.89 o
   0  17  10        4.94        6.49     20.24 o
   1  17  10        0.04       19.79     13.43 o
   2  17  10        0.63        1.81     12.64 o
   3  17  10        0.34        6.60     44.56 o
  -3  18  10        1.28       31.06     27.04 o
  -2  18  10        8.00       53.36     43.07 o
  -1  18  10        6.76       10.02     19.55 o
   0  18  10       21.03       27.31     16.87 o
   1  18  10       15.48        9.02     15.19 o
   2  18  10        0.01      -10.42     18.22 o
   3  18  10        1.31      100.54     97.00 o
  -3  19  10        0.25       70.89     34.13 o
  -2  19  10        9.10       59.64     30.63 o
  -1  19  10        9.14       74.00     22.76 o
   0  19  10        5.82       23.15     18.68 o
   1  19  10        0.02       26.05     17.74 o
   2  19  10       29.54       57.65     33.96 o
  -2  20  10        0.25       39.20     34.43 o
  -1  20  10       22.31       34.77     41.46 o
   0  20  10       14.53       58.54     21.91 o
   1  20  10        4.72       25.12     18.20 o
   2  20  10        8.26       21.51     31.55 o
  -2  21  10        7.21      -16.33     30.54 o
  -1  21  10       18.80       10.94     23.18 o
   0  21  10       15.04       55.89     25.73 o
   1  21  10        0.08       19.67     17.58 o
  -1  22  10       20.96       33.16     40.90 o
   0  22  10        3.12       -2.99     21.04 o
   1  22  10        2.79       43.39     38.12 o
  -4   1  11        4.59       -1.24     10.39 o
  -3   1  11        4.03       21.19     14.14 o
  -2   1  11        2.99        2.81      8.72 o
  -1   1  11      471.89      496.97     11.58 o
   0   1  11        2.34        9.30      5.18 o
   1   1  11       79.77       76.95      6.96 o
   2   1  11      473.44      448.74     22.82 o
   3   1  11       34.33       20.74     11.43 o
   4   1  11        4.75       13.00     12.93 o
  -4   2  11        7.09       25.54     33.71 o
  -3   2  11       92.62       76.40     22.38 o
  -2   2  11        3.06        5.12      9.95 o
  -1   2  11      169.56      201.44     12.98 o
   0   2  11      111.21      118.99      9.76 o
   1   2  11      130.71      124.11     15.26 o
   2   2  11      279.60      273.64     10.53 o
   3   2  11       11.24       -0.68      9.96 o
   4   2  11        5.07       28.81     15.03 o
  -5   3  11       21.20       88.12     60.74 o
  -4   3  11       24.54       35.92     26.78 o
  -3   3  11       15.80       12.46     19.71 o
  -2   3  11       20.50       14.18     12.31 o
  -1   3  11       85.17       90.54      9.58 o
   0   3  11      240.78      271.09     13.28 o
   1   3  11      210.99      214.15     11.34 o
   2   3  11       12.22       10.07      4.90 o
   3   3  11        4.69       -2.22     13.16 o
   4   3  11        1.25       38.34     16.17 o
  -5   4  11       22.45       32.12     57.01 o
  -4   4  11        1.01       -4.52     18.45 o
  -3   4  11        4.14      -12.24     15.80 o
  -2   4  11       69.50       79.14     11.09 o
  -1   4  11       81.80       91.99     11.59 o
   0   4  11       20.88       26.30     11.77 o
   1   4  11       12.12       14.06     11.35 o
   2   4  11       77.13       51.64     11.14 o
   3   4  11       63.38       48.02     11.64 o
   4   4  11        0.75       10.62     12.55 o
  -5   5  11       11.42       21.39     40.72 o
  -4   5  11       24.21       -6.56     19.69 o
  -3   5  11        9.27        9.86     14.55 o
  -2   5  11       24.37       30.76     11.14 o
  -1   5  11       41.26       48.94      8.79 o
   0   5  11       35.88       40.70     11.13 o
   1   5  11        1.41       -3.94     10.12 o
   2   5  11        6.26       -6.28     12.01 o
   3   5  11       17.69       13.02     10.51 o
   4   5  11        8.82       29.37     16.04 o
  -5   6  11        9.05       51.43     38.20 o
  -4   6  11        2.28       22.55     18.06 o
  -3   6  11       21.70       21.02     15.15 o
  -2   6  11      125.88      156.94     13.18 o
  -1   6  11      196.54      238.00     14.89 o
   0   6  11        1.52        9.05     15.01 o
   1   6  11       10.28       27.49     14.04 o
   2   6  11        4.57       -1.09     11.71 o
   3   6  11      121.72      117.79     33.24 o
   4   6  11        7.36       15.23     12.86 o
  -5   7  11        0.81        4.38     53.05 o
  -4   7  11        1.87        2.42     17.58 o
  -3   7  11       38.43       27.32      8.76 o
  -2   7  11      210.46      218.42     19.37 o
  -1   7  11      176.65      178.46     11.99 o
   0   7  11      483.88      526.12     21.58 o
   1   7  11        0.14        4.03     15.00 o
   2   7  11      332.50      349.44     22.97 o
   3   7  11       38.71       31.32     13.67 o
   4   7  11       32.03       44.09     27.31 o
  -4   8  11        5.13       29.35     20.81 o
  -3   8  11        2.50        7.87     13.26 o
  -2   8  11        2.81        5.03     11.14 o
  -1   8  11       67.12       71.20     10.36 o
   0   8  11       20.95       19.28      6.57 o
   1   8  11       71.37       58.14     16.07 o
   2   8  11      160.17      178.91     18.08 o
   3   8  11       97.55       70.23     16.03 o
   4   8  11        0.28       29.95     45.90 o
  -4   9  11        6.82       22.18     18.68 o
  -3   9  11       34.84        5.40     12.17 o
  -2   9  11       59.21       72.14     16.48 o
  -1   9  11       64.35      110.34     27.45 o
   0   9  11      245.63      265.93     21.88 o
   1   9  11      765.94      778.41     30.39 o
   2   9  11      111.75      105.94     18.80 o
   3   9  11        1.69        0.59      8.36 o
   4   9  11       30.39       71.87     31.02 o
  -4  10  11       28.29        4.83     21.20 o
  -3  10  11        1.49        9.99     11.78 o
  -2  10  11        4.38        3.01     11.56 o
  -1  10  11      451.06      472.85     21.46 o
   0  10  11        0.60       -5.67      6.06 o
   1  10  11      125.43      159.68     23.81 o
   2  10  11      209.11      236.19     40.55 o
   3  10  11       19.96        5.31      8.08 o
   4  10  11        8.05       -2.60     40.87 o
  -4  11  11        0.45       44.54     24.87 o
  -3  11  11       12.71       20.99     20.37 o
  -2  11  11       64.34       35.14     13.50 o
  -1  11  11       36.22       47.19     18.73 o
   0  11  11        1.92        9.25      9.73 o
   1  11  11     1831.26     1850.85     49.64 o
   2  11  11       56.15       40.70      8.26 o
   3  11  11       10.58       -4.00     16.85 o
   4  11  11        1.82       25.25     78.01 o
  -4  12  11        0.00        9.85     21.94 o
  -3  12  11        6.97       12.37     10.31 o
  -2  12  11       10.81       10.18     18.39 o
  -1  12  11        0.02       -5.68     16.44 o
   0  12  11        8.96       25.15     11.04 o
   1  12  11        0.54       -0.61      5.93 o
   2  12  11        0.29      -10.20     12.27 o
   3  12  11        3.60        1.56     25.14 o
  -4  13  11        0.21       21.90     24.53 o
  -3  13  11        0.20        4.39     11.07 o
  -2  13  11       20.38       16.75     15.37 o
  -1  13  11        0.17        4.77     14.46 o
   0  13  11        2.18        8.76     14.65 o
   1  13  11       73.87       65.84     10.61 o
   2  13  11       33.01       35.57     22.10 o
   3  13  11       14.17       69.21     27.03 o
  -4  14  11        0.47       40.89     36.25 o
  -3  14  11        7.28        4.64     14.55 o
  -2  14  11       75.17       33.43     22.71 o
  -1  14  11        0.00       -1.01     14.87 o
   0  14  11       38.57       41.44     20.01 o
   1  14  11        0.06       19.56      8.98 o
   2  14  11        8.02       13.25     14.30 o
   3  14  11        1.61       35.44     30.94 o
  -3  15  11        2.37       41.15     46.06 o
  -2  15  11        1.39       19.77     25.94 o
  -1  15  11       21.79       13.46     17.10 o
   0  15  11        2.17        6.35     12.78 o
   1  15  11       73.69       56.57     15.33 o
   2  15  11        6.45       19.72     18.52 o
   3  15  11        3.78       53.26     32.64 o
  -3  16  11        1.52       47.97     25.81 o
  -2  16  11        3.79       16.56     21.34 o
  -1  16  11        0.74       -3.68     17.68 o
   0  16  11       47.17       32.14     13.18 o
   1  16  11        0.29       -2.49     33.50 o
   2  16  11        0.07      -38.93     38.93 o
   3  16  11        5.59       71.53     66.88 o
  -3  17  11       24.73       62.50     29.76 o
  -2  17  11        2.60        2.47     20.99 o
  -1  17  11        6.20       20.92     19.15 o
   0  17  11       49.16       33.62     16.28 o
   1  17  11       29.46       25.23     14.71 o
   2  17  11        0.12      -15.84     32.23 o
   3  17  11        7.49       -3.50     46.68 o
  -3  18  11        0.32       24.65     30.08 o
  -2  18  11       25.40        1.56     23.84 o
  -1  18  11       17.77       27.41     22.66 o
   0  18  11        2.28       30.85     21.32 o
   1  18  11        2.17       35.31     20.75 o
   2  18  11        0.02       18.57     29.22 o
  -2  19  11        0.92       10.63     26.92 o
  -1  19  11        0.98       68.53     19.46 o
   0  19  11        1.45       54.38     18.50 o
   1  19  11        2.10       12.89     22.48 o
   2  19  11        0.08      -15.57     30.47 o
  -2  20  11        1.34       34.79     28.52 o
  -1  20  11        1.46      -15.77     20.44 o
   0  20  11        3.66        4.02     16.47 o
   1  20  11        0.54        1.37     29.54 o
   2  20  11        0.45      -55.83     55.83 o
  -1  21  11        0.37       29.61     26.94 o
   0  21  11        0.94       -3.91     16.11 o
   1  21  11        8.02       14.58     31.44 o
  -1  22  11        0.32       10.25     32.01 o
   0  22  11        2.02        6.57     26.47 o
  -4   0  12        1.03       62.81     75.47 o
  -3   0  12       76.19      105.30     18.18 o
  -2   0  12       11.09       21.19     15.69 o
  -1   0  12       40.05       21.35     14.12 o
   0   0  12       10.17       15.83      8.02 o
   1   0  12     1098.83     1189.72     23.67 o
   2   0  12      265.73      283.60     18.51 o
   3   0  12       10.92        8.22     17.62 o
   4   0  12        0.29       13.65     20.87 o
  -4   1  12        4.69      -47.14     47.14 o
  -3   1  12        4.13       -7.41     20.65 o
  -2   1  12      171.59      189.29     11.40 o
  -1   1  12       31.14       18.78      8.30 o
   0   1  12       35.58       38.22      7.16 o
   1   1  12        3.74        1.22      4.89 o
   2   1  12      107.71      106.45     18.47 o
   3   1  12        0.14        0.17      9.24 o
   4   1  12        7.95       12.17     13.36 o
  -4   2  12        2.92       34.41     28.15 o
  -3   2  12       20.99       19.85     22.16 o
  -2   2  12       83.72      109.58     16.26 o
  -1   2  12        0.76       10.93      7.89 o
   0   2  12       82.43       52.54     10.01 o
   1   2  12      103.45       94.74      9.12 o
   2   2  12        4.44       11.93     19.74 o
   3   2  12       36.46       40.68     13.53 o
   4   2  12        6.91       15.54     13.31 o
  -4   3  12       12.75       11.15     19.37 o
  -3   3  12      146.04      165.87     18.92 o
  -2   3  12       28.49       40.27     14.90 o
  -1   3  12      122.60      129.65     10.23 o
   0   3  12        2.03        1.74      3.08 o
   1   3  12       17.61       23.22     10.86 o
   2   3  12      147.37      156.29     33.89 o
   3   3  12       84.30       84.86     13.67 o
   4   3  12        0.09       40.44     14.92 o
  -5   4  12        6.43       48.45     48.70 o
  -4   4  12        6.76       18.85     31.59 o
  -3   4  12       38.78       25.28     18.73 o
  -2   4  12       36.63       28.23     11.93 o
  -1   4  12       92.40       98.51     13.15 o
   0   4  12       35.22       40.96     13.15 o
   1   4  12       19.08       19.06     11.83 o
   2   4  12       74.05       44.34     16.57 o
   3   4  12        0.61       -2.05      9.41 o
   4   4  12        0.67       11.55     14.21 o
  -5   5  12        1.77        1.60     51.28 o
  -4   5  12        2.75       31.92     23.65 o
  -3   5  12       12.77       20.15     15.82 o
  -2   5  12        1.41        8.99     10.30 o
  -1   5  12      233.98      243.43     10.85 o
   0   5  12      138.54      162.96     14.23 o
   1   5  12      187.53      221.80     32.04 o
   2   5  12      168.14      192.75     16.89 o
   3   5  12       36.91       21.69     11.46 o
   4   5  12        0.09       34.60    100.63 o
  -4   6  12       40.88       24.48     25.84 o
  -3   6  12        6.04        2.85      9.65 o
  -2   6  12       49.00       34.81     10.94 o
  -1   6  12       47.68       59.62     15.39 o
   0   6  12      146.06      160.00     24.20 o
   1   6  12        0.58       -3.60     12.86 o
   2   6  12       20.93        1.26     13.97 o
   3   6  12      209.53      185.39     39.17 o
   4   6  12        0.04       61.07     30.05 o
  -4   7  12       15.99       61.05     21.65 o
  -3   7  12       20.16       12.48     12.46 o
  -2   7  12      207.88      250.59     19.32 o
  -1   7  12      374.30      414.19     14.83 o
   0   7  12      770.12      735.26     23.19 o
   1   7  12      146.34      148.53     17.62 o
   2   7  12       88.24       72.58     15.39 o
   3   7  12        0.18        8.34      8.58 o
   4   7  12        9.43       79.17     31.25 o
  -4   8  12        5.69       34.49     31.55 o
  -3   8  12        4.33       14.88     13.60 o
  -2   8  12        1.46        2.37      9.72 o
  -1   8  12      195.00      203.89     19.33 o
   0   8  12       51.36       55.77     17.07 o
   1   8  12      417.36      481.25     27.61 o
   2   8  12      130.24      142.18     22.50 o
   3   8  12       37.02       30.81     23.44 o
   4   8  12        0.70        4.23     42.58 o
  -4   9  12        2.70        0.65     18.01 o
  -3   9  12        2.34      -13.55     13.55 o
  -2   9  12       41.75       39.88     13.06 o
  -1   9  12      195.73      200.20     15.95 o
   0   9  12      119.63       94.51     20.64 o
   1   9  12      690.56      754.50     27.56 o
   2   9  12       21.76       32.98     17.07 o
   3   9  12       25.07       33.27     18.91 o
   4   9  12        0.55       77.15     40.15 o
  -4  10  12        3.39       53.54     22.15 o
  -3  10  12        4.23       11.43     13.61 o
  -2  10  12      125.62       93.77     17.66 o
  -1  10  12       82.89       93.00     11.11 o
   0  10  12        1.63       -4.45      7.17 o
   1  10  12      718.03      702.13     31.08 o
   2  10  12        1.92       19.62     18.19 o
   3  10  12        6.97       27.18     19.29 o
   4  10  12        3.47      -49.21     49.21 o
  -4  11  12        2.06       11.12     21.16 o
  -3  11  12        0.52       -6.41     14.32 o
  -2  11  12       98.82       76.93     15.61 o
  -1  11  12        4.47       14.39     10.01 o
   0  11  12        8.01        1.36     10.05 o
   1  11  12      337.66      312.94     36.94 o
   2  11  12       53.95       75.56     26.81 o
   3  11  12        0.00       28.03     23.25 o
  -4  12  12        7.87       36.52     29.46 o
  -3  12  12        2.58       23.52     20.90 o
  -2  12  12        2.30        3.18     13.46 o
  -1  12  12       57.57       15.40     15.43 o
   0  12  12      305.74      253.56     23.60 o
   1  12  12      124.97      142.05     23.79 o
   2  12  12        0.02       -9.19     24.85 o
   3  12  12       20.44       56.50     38.33 o
  -4  13  12        0.78       29.43     27.59 o
  -3  13  12        4.23       23.58     16.23 o
  -2  13  12       59.56       40.62     15.43 o
  -1  13  12       76.79       69.00     22.34 o
   0  13  12       62.93       50.51     16.92 o
   1  13  12       39.14       59.24     23.06 o
   2  13  12       13.71       26.70     26.32 o
   3  13  12        8.14       58.82     34.55 o
  -3  14  12        1.17       16.59     21.64 o
  -2  14  12        2.09       18.27     20.70 o
  -1  14  12       24.16       17.87     20.19 o
   0  14  12       55.18       34.89     18.51 o
   1  14  12       64.34       27.65     30.44 o
   2  14  12       13.11       60.06     29.00 o
   3  14  12        4.32       42.32     29.42 o
  -3  15  12        0.91      -25.95     32.06 o
  -2  15  12       10.86       11.13     18.13 o
  -1  15  12        2.03        8.52     17.19 o
   0  15  12        2.28       24.24     20.99 o
   1  15  12       15.13       17.33     16.30 o
   2  15  12       14.12       64.43     27.88 o
   3  15  12       29.80       48.80     31.28 o
  -3  16  12        0.03      -16.98     26.12 o
  -2  16  12        8.47       59.31     47.19 o
  -1  16  12        2.23      -12.11     23.36 o
   0  16  12       15.09       25.75     16.73 o
   1  16  12        2.32        7.42     11.10 o
   2  16  12        0.03       41.89     48.54 o
   3  16  12        4.42        3.27     36.16 o
  -3  17  12        3.85       81.98     30.80 o
  -2  17  12        0.96       -1.43     21.78 o
  -1  17  12       44.83       78.82     26.67 o
   0  17  12        0.02       28.61     14.11 o
   1  17  12       12.91       38.69     32.11 o
   2  17  12        7.56       74.79     34.74 o
  -2  18  12       10.06       74.32     27.29 o
  -1  18  12        0.48      -28.42     28.42 o
   0  18  12        1.78      -23.40     23.40 o
   1  18  12        1.34      -29.43     29.43 o
   2  18  12        1.13       81.68     35.45 o
  -2  19  12       10.14       46.17     27.61 o
  -1  19  12        1.55       60.25     29.09 o
   0  19  12        1.09       65.17     36.54 o
   1  19  12       12.29       31.17     50.62 o
   2  19  12       18.61       71.48     38.91 o
  -1  20  12        0.17        9.47     27.36 o
   0  20  12        3.55       51.97     28.05 o
   1  20  12       10.43       89.45     38.77 o
  -1  21  12        4.01       35.39     25.73 o
   0  21  12        1.80       61.73     35.22 o
  -4   1  13        2.43      -56.33     56.33 o
  -3   1  13        2.22       11.40     15.76 o
  -2   1  13       52.65       60.06     10.47 o
  -1   1  13       42.04       36.14      9.83 o
   0   1  13       17.01        8.89      5.84 o
   1   1  13       58.54       48.80     12.10 o
   2   1  13      254.58      237.40     39.24 o
   3   1  13        0.79       -7.98     12.12 o
   4   1  13        1.62       44.19     21.15 o
  -4   2  13        9.01      -18.00     36.31 o
  -3   2  13       11.04        5.63     22.02 o
  -2   2  13        0.00       -2.35     10.40 o
  -1   2  13       28.25       42.80      9.83 o
   0   2  13       21.90       10.29      9.40 o
   1   2  13      247.97      258.42     17.93 o
   2   2  13      300.26      289.66     29.37 o
   3   2  13       17.52       12.86      9.30 o
   4   2  13       43.82       95.13     34.67 o
  -4   3  13        9.15       16.79     24.48 o
  -3   3  13       12.99       17.20     15.76 o
  -2   3  13       52.43       31.40     16.54 o
  -1   3  13      125.28      131.64     23.09 o
   0   3  13       36.43       47.36      9.76 o
   1   3  13      168.45      189.18     23.20 o
   2   3  13      141.30      148.24     15.81 o
   3   3  13       30.61       10.84      8.66 o
   4   3  13       12.85       35.49     21.23 o
  -4   4  13       76.24       93.31     22.35 o
  -3   4  13        8.24        0.82     14.47 o
  -2   4  13       11.68       19.12     11.01 o
  -1   4  13       24.22       28.42     10.19 o
   0   4  13      304.74      320.15     15.83 o
   1   4  13        2.46       -1.77      9.60 o
   2   4  13       23.30       22.79     14.55 o
   3   4  13        0.07       11.62      8.32 o
   4   4  13        0.68       42.52     22.53 o
  -4   5  13        7.36       19.47     21.13 o
  -3   5  13       70.54       59.84     20.58 o
  -2   5  13      156.57      166.91     15.34 o
  -1   5  13       17.55       13.74      9.88 o
   0   5  13      115.17      130.22     16.54 o
   1   5  13      341.70      373.82     30.06 o
   2   5  13       59.23       56.74     17.44 o
   3   5  13       70.65      109.32     29.38 o
   4   5  13        0.90       18.16     25.40 o
  -4   6  13       19.19       46.23     20.10 o
  -3   6  13        9.55        5.60     10.64 o
  -2   6  13        0.07       -0.53     10.89 o
  -1   6  13        4.03        7.66      9.46 o
   0   6  13     1014.65     1120.18     27.88 o
   1   6  13        2.83       -5.98     11.76 o
   2   6  13       35.90       25.16     15.97 o
   3   6  13        5.19       33.04     37.77 o
   4   6  13        0.95        2.01     30.13 o
  -4   7  13        0.28       43.57     26.74 o
  -3   7  13       34.99        4.74     13.64 o
  -2   7  13        3.15       14.34     11.45 o
  -1   7  13        1.22       16.70      9.70 o
   0   7  13      274.81      255.65     32.49 o
   1   7  13      188.21      207.82     17.00 o
   2   7  13       56.69       61.42     15.28 o
   3   7  13       17.37       51.58     25.60 o
   4   7  13        0.22      -11.52     29.79 o
  -4   8  13        0.20       21.23     20.63 o
  -3   8  13       43.43       32.85     13.95 o
  -2   8  13       12.48       15.84     12.81 o
  -1   8  13        6.85        7.26      8.58 o
   0   8  13       37.79       32.82     17.01 o
   1   8  13      101.09       99.63     19.35 o
   2   8  13        1.22       -2.34     15.87 o
   3   8  13        1.74        4.35     21.39 o
   4   8  13        1.54       24.38     31.52 o
  -4   9  13        1.82        9.88     20.46 o
  -3   9  13       11.84       13.02     13.86 o
  -2   9  13      123.68      150.77     23.00 o
  -1   9  13        0.27       13.77      9.68 o
   0   9  13      118.47       89.56     28.60 o
   1   9  13        8.86       10.51     15.62 o
   2   9  13       41.46       19.73     17.19 o
   3   9  13        0.07      -13.30     24.46 o
  -4  10  13        1.08       32.75     22.50 o
  -3  10  13       22.62       13.61     13.69 o
  -2  10  13       55.10       44.46     12.88 o
  -1  10  13        6.96        8.20     10.62 o
   0  10  13       19.37       14.13     18.37 o
   1  10  13      167.76      207.24     26.86 o
   2  10  13       65.99       91.31     20.69 o
   3  10  13        4.78       33.63     20.17 o
  -4  11  13        0.04       19.88     22.95 o
  -3  11  13        2.03       10.52     12.60 o
  -2  11  13       48.35        2.20     15.18 o
  -1  11  13       87.02       73.46     13.33 o
   0  11  13        6.83       -1.60      6.92 o
   1  11  13       45.36       57.24     20.81 o
   2  11  13        3.17       14.40     26.45 o
   3  11  13        1.92       10.30     23.29 o
  -4  12  13        0.40      -20.82     30.45 o
  -3  12  13       22.49       33.42     27.43 o
  -2  12  13       20.18       16.62     17.21 o
  -1  12  13       74.74       44.43     12.87 o
   0  12  13      105.91       61.71     18.08 o
   1  12  13      273.49      225.67     28.67 o
   2  12  13       11.23       -9.84     26.20 o
   3  12  13        7.93       37.31     27.57 o
  -3  13  13        4.33       26.08     19.70 o
  -2  13  13       17.17       44.19     20.77 o
  -1  13  13        8.76        4.85     11.07 o
   0  13  13      104.66       57.85     15.02 o
   1  13  13        4.93       13.91     25.40 o
   2  13  13       28.17        6.31     26.30 o
   3  13  13        0.78       23.82     30.65 o
  -3  14  13        8.21       82.60     25.66 o
  -2  14  13       43.29       64.01     16.27 o
  -1  14  13       19.02        2.16     23.38 o
   0  14  13        1.35       -9.60     16.72 o
   1  14  13        7.35       39.38     28.28 o
   2  14  13        8.76       27.50     25.82 o
   3  14  13        0.46        7.09     40.46 o
  -3  15  13        0.00       41.82     25.82 o
  -2  15  13        8.55       27.85     16.50 o
  -1  15  13       25.54       -0.10     25.72 o
   0  15  13      137.10      116.45     37.33 o
   1  15  13        1.87       14.40     28.60 o
   2  15  13        8.53       36.86     61.96 o
   3  15  13        0.80       52.64     52.70 o
  -3  16  13        1.97       73.81     40.45 o
  -2  16  13        0.25       36.47     26.98 o
  -1  16  13       12.60       46.21     19.46 o
   0  16  13       21.25       27.05     20.09 o
   1  16  13       30.16      105.42     37.78 o
   2  16  13        5.52       53.01     41.83 o
  -2  17  13        0.04        4.27     21.06 o
  -1  17  13        1.36       16.90     24.35 o
   0  17  13        7.97        5.30     14.89 o
   1  17  13        0.01      -10.36     29.67 o
   2  17  13       38.65       27.53     33.58 o
  -2  18  13        0.05       22.32     23.19 o
  -1  18  13        0.40       44.49     21.95 o
   0  18  13       17.04       50.10     31.10 o
   1  18  13        1.76       38.99     30.19 o
   2  18  13        0.19       84.07     34.79 o
  -2  19  13        1.56      100.22     38.11 o
  -1  19  13        3.76       39.71     48.75 o
   0  19  13        1.80      -14.25     63.01 o
   1  19  13        6.22       24.61     35.90 o
  -1  20  13        0.56       17.47     25.45 o
   0  20  13        0.51       -2.11     34.60 o
   1  20  13        0.69       64.29     57.96 o
  -4   0  14        0.64      -80.91     80.91 o
  -3   0  14        5.40       23.54     34.30 o
  -2   0  14      138.75      149.20     19.76 o
  -1   0  14       87.52      100.47     18.58 o
   0   0  14      105.29      100.19     12.54 o
   1   0  14      309.75      340.59     15.08 o
   2   0  14       49.13       28.16     13.96 o
   3   0  14        0.96        7.79     18.38 o
  -4   1  14       14.45       50.22     33.67 o
  -3   1  14        0.32       55.83     29.64 o
  -2   1  14       29.53       42.16     13.01 o
  -1   1  14       10.85       10.49     10.74 o
   0   1  14       69.23       51.14     13.19 o
   1   1  14      263.81      252.62     13.73 o
   2   1  14      262.24      106.82     27.27 o
   3   1  14        2.16       12.38     11.07 o
  -4   2  14        1.72      115.37     59.27 o
  -3   2  14        9.16       25.18     21.40 o
  -2   2  14        3.37       -4.07     12.77 o
  -1   2  14       83.87       80.97     15.63 o
   0   2  14      151.74      165.30     11.16 o
   1   2  14      182.63      169.97     17.79 o
   2   2  14       42.60       33.12     16.56 o
   3   2  14        2.11        0.30     25.09 o
   4   2  14       15.21       63.17     55.42 o
  -4   3  14        6.00       12.38     17.16 o
  -3   3  14       40.40       35.38     18.40 o
  -2   3  14        4.57       -0.71     14.56 o
  -1   3  14      491.76      507.99     18.51 o
   0   3  14      183.00      185.65     15.94 o
   1   3  14      277.56      275.51     27.12 o
   2   3  14       31.76       32.51     17.02 o
   3   3  14        1.64       -2.76     23.55 o
   4   3  14       22.94       32.83     21.45 o
  -4   4  14        0.87       23.71     18.35 o
  -3   4  14        0.04       -9.01     14.87 o
  -2   4  14        0.31        9.99     10.41 o
  -1   4  14       98.50      130.95     14.50 o
   0   4  14        1.42       -7.57     13.01 o
   1   4  14       17.01       19.64     10.54 o
   2   4  14      102.45      119.26     17.16 o
   3   4  14        0.92       -1.61     30.02 o
   4   4  14        6.40       78.01     29.06 o
  -4   5  14       12.95       39.25     24.87 o
  -3   5  14        0.58        1.62     11.29 o
  -2   5  14        6.64        5.89     11.00 o
  -1   5  14      264.40      277.19     15.68 o
   0   5  14        7.43        1.13     12.14 o
   1   5  14        0.22       -3.41     15.46 o
   2   5  14        0.14       19.74     18.99 o
   3   5  14        3.77        1.98     31.31 o
   4   5  14       11.93       16.88     40.31 o
  -4   6  14        0.11       44.06     36.16 o
  -3   6  14       10.96        2.85     11.73 o
  -2   6  14       44.34       54.77     14.73 o
  -1   6  14        1.98        4.87     11.73 o
   0   6  14     1034.89     1054.80     31.82 o
   1   6  14        1.26       -9.12     12.53 o
   2   6  14        0.58       17.40     13.81 o
   3   6  14        0.65       36.58     23.34 o
   4   6  14        2.24       13.60     51.75 o
  -4   7  14       20.78       -8.70     32.75 o
  -3   7  14       20.98       29.84     12.60 o
  -2   7  14      135.86      120.52     20.57 o
  -1   7  14       11.19       20.75      8.69 o
   0   7  14       21.81       10.70     14.48 o
   1   7  14       66.66       70.05     21.40 o
   2   7  14        0.46       13.86     16.02 o
   3   7  14        0.28      -13.79     23.52 o
  -4   8  14        7.06       15.88     19.89 o
  -3   8  14        4.71        4.05     14.50 o
  -2   8  14      130.30       90.42     13.93 o
  -1   8  14        9.10        0.68      8.65 o
   0   8  14       26.12       18.21     14.07 o
   1   8  14      103.51      109.60     17.86 o
   2   8  14       26.29       20.25     16.33 o
   3   8  14        0.27      -13.76     20.46 o
  -4   9  14        0.66       19.34     25.57 o
  -3   9  14       93.05       90.91     25.14 o
  -2   9  14        3.65       -8.08     14.65 o
  -1   9  14        1.33        0.31     11.92 o
   0   9  14       21.63        5.57     17.87 o
   1   9  14       18.35       13.11     16.46 o
   2   9  14        0.38       41.24     22.92 o
   3   9  14       14.95      -18.38     25.28 o
  -4  10  14        0.10       84.31     34.37 o
  -3  10  14        7.56       17.92     12.96 o
  -2  10  14        1.22        4.33     12.28 o
  -1  10  14       12.13        8.87     10.62 o
   0  10  14       40.17       45.45     21.32 o
   1  10  14      132.59      149.25     31.87 o
   2  10  14        0.67       36.10     29.31 o
   3  10  14        1.51       60.35     24.19 o
  -4  11  14        7.44       59.02     41.47 o
  -3  11  14       18.04       -6.42     13.60 o
  -2  11  14        0.68       24.20     15.12 o
  -1  11  14       20.03       11.73     11.39 o
   0  11  14       64.65       44.97     19.73 o
   1  11  14        0.02       16.02     24.38 o
   2  11  14       17.18       39.84     25.66 o
   3  11  14       16.58       57.15     36.52 o
  -3  12  14       17.14       52.98     20.53 o
  -2  12  14       59.12       63.51     29.22 o
  -1  12  14        7.04        8.46     12.15 o
   0  12  14        5.16        7.36     19.08 o
   1  12  14       17.27       20.83     26.34 o
   2  12  14        4.59       20.80     24.39 o
   3  12  14        2.86       19.48     32.31 o
  -3  13  14        1.82      -20.27     20.27 o
  -2  13  14        1.10        7.83     18.38 o
  -1  13  14        0.29       20.57     17.24 o
   0  13  14      333.95      319.68     33.98 o
   1  13  14       40.88       30.47     32.88 o
   2  13  14       14.22       63.46     43.04 o
   3  13  14        8.76       49.10     30.76 o
  -3  14  14        9.23       15.90     24.88 o
  -2  14  14       11.58       14.38     22.59 o
  -1  14  14       15.47       14.08     12.20 o
   0  14  14       60.56       17.35     16.11 o
   1  14  14        0.00       -1.45     47.07 o
   2  14  14        3.93       71.91     53.09 o
  -3  15  14        0.95       24.11     21.92 o
  -2  15  14        0.05        6.27     26.15 o
  -1  15  14        0.12       30.93     13.42 o
   0  15  14      300.50      329.21     40.34 o
   1  15  14        1.58       -6.66     27.69 o
   2  15  14        5.36       11.97     31.61 o
  -2  16  14        0.11       -3.80     17.64 o
  -1  16  14       50.46       39.72     31.01 o
   0  16  14       56.96       64.17     34.26 o
   1  16  14        1.03       21.11     64.67 o
   2  16  14        0.35       13.77     35.88 o
  -2  17  14        0.47       12.70     18.14 o
  -1  17  14       19.08       29.34     32.21 o
   0  17  14        0.81       41.82     39.28 o
   1  17  14        1.07       54.23     30.92 o
   2  17  14        7.98       47.08     50.10 o
  -2  18  14        1.21       63.31     29.48 o
  -1  18  14        2.04       41.02     32.43 o
   0  18  14       10.46       70.99     41.13 o
   1  18  14        6.18       10.50     29.76 o
  -1  19  14        2.83      -21.15     43.74 o
   0  19  14        9.26       11.75     33.70 o
   1  19  14        0.59        8.28     50.80 o
  -4   1  15       22.21        1.40     56.90 o
  -3   1  15       10.97        7.85     17.75 o
  -2   1  15       30.43       38.11     17.35 o
  -1   1  15       33.89       32.62     10.36 o
   0   1  15        0.89       13.09      7.28 o
   1   1  15      147.56      169.68     12.27 o
   2   1  15       19.99       47.92     62.66 o
  -4   2  15        0.48       15.00     37.90 o
  -3   2  15       10.65        4.57     22.07 o
  -2   2  15       11.66        3.63     13.98 o
  -1   2  15      495.22      507.93     20.08 o
   0   2  15        2.30        1.77      3.76 o
   1   2  15      184.63      154.65     13.57 o
   2   2  15       10.37       -1.89     22.42 o
   3   2  15        0.11        2.24     18.84 o
  -4   3  15        0.08       17.51     34.99 o
  -3   3  15       83.96       69.78     21.10 o
  -2   3  15       31.64       24.23     12.70 o
  -1   3  15       72.93       74.80     14.35 o
   0   3  15      447.06      512.64     52.28 o
   1   3  15       56.70       87.11     12.05 o
   2   3  15       68.81       18.33     17.80 o
   3   3  15       22.02       29.13     22.62 o
  -4   4  15        0.21       11.84     23.07 o
  -3   4  15        0.37       26.66     23.33 o
  -2   4  15       36.50       23.17     13.06 o
  -1   4  15      249.08      273.68     13.40 o
   0   4  15        0.14        6.90     17.01 o
   1   4  15        0.41        0.53     13.48 o
   2   4  15        3.73       36.38     23.40 o
   3   4  15       12.01       30.43     32.35 o
  -4   5  15       22.88       53.88     27.93 o
  -3   5  15       61.55       35.26     13.81 o
  -2   5  15        0.27        7.46     14.12 o
  -1   5  15      336.26      354.54     20.15 o
   0   5  15       24.21       33.75     13.58 o
   1   5  15        3.37       21.85     13.01 o
   2   5  15        5.73       30.80     19.23 o
   3   5  15       45.84       43.49     27.71 o
  -4   6  15        8.02       47.23     23.25 o
  -3   6  15        2.44       12.40     13.14 o
  -2   6  15       29.67       31.81     13.16 o
  -1   6  15        1.49        8.37     11.23 o
   0   6  15       97.86      106.39     15.70 o
   1   6  15        1.94       -1.40     14.72 o
   2   6  15        2.52       29.44     15.10 o
   3   6  15        7.06        3.83     21.82 o
  -4   7  15        7.04       12.78     20.13 o
  -3   7  15        0.17       13.01     20.74 o
  -2   7  15        6.43        0.30     14.87 o
  -1   7  15        0.02        9.87     11.67 o
   0   7  15       56.29       38.16     15.11 o
   1   7  15       13.57       20.05     14.13 o
   2   7  15        0.03       -0.63     23.47 o
   3   7  15       34.06       79.85     30.86 o
  -4   8  15        1.49      -25.43     25.43 o
  -3   8  15        6.13        8.86     17.52 o
  -2   8  15       14.16       31.79     14.55 o
  -1   8  15       19.08       13.41     12.78 o
   0   8  15       42.77       26.71     15.48 o
   1   8  15        3.24       10.72     17.70 o
   2   8  15        8.74       31.04     25.99 o
   3   8  15        4.84       10.79     20.22 o
  -4   9  15        1.72        3.53     25.38 o
  -3   9  15        0.00      -10.33     12.47 o
  -2   9  15        6.58       27.42     17.26 o
  -1   9  15      135.58      128.21     18.50 o
   0   9  15       32.54       52.80     18.68 o
   1   9  15        1.09       17.45     16.64 o
   2   9  15        0.08      -10.86     19.24 o
   3   9  15        0.02       11.11     22.85 o
  -3  10  15        6.52       10.24     13.29 o
  -2  10  15       47.93       52.59     17.99 o
  -1  10  15        5.87       -0.57     10.63 o
   0  10  15        8.47       17.51     18.52 o
   1  10  15       20.43       44.83     19.10 o
   2  10  15       19.91      -18.61     18.61 o
   3  10  15        4.10       43.98     28.21 o
  -3  11  15        2.26       64.33     20.56 o
  -2  11  15       39.40       62.99     16.12 o
  -1  11  15        1.63       14.79     11.29 o
   0  11  15        8.31       27.25     28.98 o
   1  11  15        0.20      -19.08     19.98 o
   2  11  15        1.35        4.87     19.95 o
   3  11  15        5.51       39.09     24.17 o
  -3  12  15        5.70       16.47     23.50 o
  -2  12  15        5.10       45.94     20.88 o
  -1  12  15        3.58        2.45     11.69 o
   0  12  15        0.99        4.32     26.03 o
   1  12  15       19.45       17.70     21.61 o
   2  12  15       25.38       -3.52     28.59 o
   3  12  15        0.25        0.65     37.20 o
  -3  13  15       12.19       39.28     26.92 o
  -2  13  15        0.40       25.87     17.82 o
  -1  13  15        6.29       17.91     11.03 o
   0  13  15      128.56      131.13     32.01 o
   1  13  15        0.17      -22.25     22.25 o
   2  13  15        0.00       15.09     24.66 o
  -3  14  15        2.09       41.74     21.89 o
  -2  14  15        0.18        0.64     29.46 o
  -1  14  15        1.02       25.24     17.10 o
   0  14  15       60.23       80.65     25.85 o
   1  14  15       30.03       37.07     24.06 o
   2  14  15        4.47      -18.03     27.77 o
  -2  15  15        0.03       55.08     20.95 o
  -1  15  15       67.27      105.01     34.13 o
   0  15  15        1.39       56.98     27.72 o
   1  15  15       14.84       -4.95     25.73 o
   2  15  15        1.31      -11.67     32.75 o
  -2  16  15        0.91       24.23     17.34 o
  -1  16  15       10.78       19.88     26.83 o
   0  16  15       48.10       12.89     39.40 o
   1  16  15        0.02      -31.69     31.69 o
  -2  17  15        0.55      -67.60     67.60 o
  -1  17  15       68.10       94.36     33.07 o
   0  17  15       12.55       16.58     33.85 o
   1  17  15       12.63       37.93     33.55 o
  -1  18  15        1.05       39.48     33.98 o
   0  18  15        1.72       -4.11     49.13 o
  -4   0  16        7.11       13.13     77.60 o
  -3   0  16        0.78       -1.01     34.13 o
  -2   0  16      328.77      385.31     48.02 o
  -1   0  16        9.47      -17.33     18.48 o
   0   0  16       15.90       12.46      8.22 o
  -4   1  16        1.95       39.84     45.30 o
  -3   1  16        0.37       -9.20     30.12 o
  -2   1  16      394.18      407.51     19.88 o
  -1   1  16      226.30      257.54     16.57 o
   0   1  16       51.08       36.55     12.52 o
   1   1  16      128.23       94.50     11.67 o
   2   1  16        4.36       -0.08      6.55 o
  -4   2  16        1.64       16.49     33.98 o
  -3   2  16        0.40       -1.76     22.08 o
  -2   2  16       24.38       18.12     16.02 o
  -1   2  16       33.57       31.13     13.52 o
   0   2  16        4.51        6.18      9.58 o
   1   2  16       17.69       11.62     18.60 o
   2   2  16        2.07      -12.42     12.42 o
  -4   3  16        4.65       87.43     34.08 o
  -3   3  16       53.16       22.05     19.38 o
  -2   3  16        8.60       20.91     13.93 o
  -1   3  16       16.23       17.51     11.25 o
   0   3  16      368.87      434.46     21.54 o
   1   3  16       47.01       58.02     16.71 o
   2   3  16        5.92        3.61     24.90 o
  -4   4  16        6.90        0.59     25.88 o
  -3   4  16       10.47       46.81     22.21 o
  -2   4  16        0.07       -4.91     14.39 o
  -1   4  16      169.06      184.44     12.55 o
   0   4  16        3.37        8.42     12.63 o
   1   4  16        0.59       -5.26     17.06 o
   2   4  16        1.12        7.30     20.14 o
  -4   5  16       15.06       93.01     61.29 o
  -3   5  16        6.53       20.47     14.66 o
  -2   5  16        0.93        2.86     12.16 o
  -1   5  16        2.27       16.94     11.29 o
   0   5  16       88.19       91.95     17.74 o
   1   5  16        6.67       55.63     33.66 o
   2   5  16        1.53       13.45     18.14 o
   3   5  16       35.63       53.72     27.91 o
  -4   6  16        0.08       15.98     25.36 o
  -3   6  16       12.05       28.92     15.52 o
  -2   6  16       35.04       43.50     15.74 o
  -1   6  16       85.70       84.72     13.55 o
   0   6  16       44.68       32.29     15.33 o
   1   6  16      105.57      107.51     16.13 o
   2   6  16        1.63       26.04     16.11 o
   3   6  16        7.61        9.08     21.65 o
  -4   7  16       14.72       61.45     51.69 o
  -3   7  16       55.51       29.01     14.41 o
  -2   7  16        6.36       15.86     14.67 o
  -1   7  16       17.15       11.96     12.14 o
   0   7  16       70.18       40.29     16.86 o
   1   7  16        0.65       -8.40     18.95 o
   2   7  16        9.68       16.25     23.50 o
   3   7  16        3.88       -6.50     40.04 o
  -3   8  16        0.20       15.58     16.25 o
  -2   8  16        8.39        6.29     13.26 o
  -1   8  16        2.92       -4.51     11.23 o
   0   8  16        0.12       15.54     17.33 o
   1   8  16        3.23       14.32     17.70 o
   2   8  16       10.46       43.52     17.37 o
   3   8  16        3.17       68.27     43.57 o
  -3   9  16        0.70       22.19     19.86 o
  -2   9  16        3.00        8.79     17.43 o
  -1   9  16        0.19        7.77     11.98 o
   0   9  16       51.92       69.56     26.61 o
   1   9  16       94.76       54.74     19.10 o
   2   9  16        3.98       33.09     17.91 o
   3   9  16        0.41      -11.05     21.44 o
  -3  10  16        0.40       11.87     22.07 o
  -2  10  16        1.48        0.84     14.10 o
  -1  10  16       11.64       19.45     10.38 o
   0  10  16        7.40       68.41     32.23 o
   1  10  16       18.32       59.15     43.12 o
   2  10  16       19.11       33.38     22.66 o
   3  10  16        4.19       32.06     40.51 o
  -3  11  16        7.86       26.22     21.55 o
  -2  11  16        1.16       28.47     20.14 o
  -1  11  16       31.11        4.35     10.05 o
   0  11  16        0.56       14.15     23.94 o
   1  11  16        1.50      -14.34     19.93 o
   2  11  16        8.38       27.49     22.23 o
  -3  12  16        2.06       29.24     24.03 o
  -2  12  16        0.07       42.00     16.73 o
  -1  12  16       17.29       45.23     16.13 o
   0  12  16        0.08       23.08     22.11 o
   1  12  16        2.10       20.60     23.40 o
   2  12  16       12.15        6.63     23.05 o
  -3  13  16       12.91       98.53     73.63 o
  -2  13  16        6.71       25.79     18.63 o
  -1  13  16        3.23      -31.50     32.93 o
   0  13  16        0.10       -4.10     23.88 o
   1  13  16        1.87       14.23     27.33 o
   2  13  16       45.99       61.96     27.37 o
  -2  14  16        0.87       10.73     19.75 o
  -1  14  16       12.30       17.73     32.00 o
   0  14  16       18.60       24.92     27.96 o
   1  14  16        8.87       13.37     50.53 o
   2  14  16        6.35       51.14     30.24 o
  -2  15  16        1.91       32.33     26.13 o
  -1  15  16       30.66       71.99     31.32 o
   0  15  16       11.30       27.58     38.46 o
   1  15  16        0.00       45.48     30.33 o
  -2  16  16        4.63        9.46     49.98 o
  -1  16  16        0.05       -4.83     45.53 o
   0  16  16        5.61       68.47     37.77 o
   1  16  16       30.75      102.89     37.80 o
  -1  17  16      111.27      114.85     39.89 o
   0  17  16        1.62       17.87     43.78 o
  -3   1  17        3.96       26.77     27.39 o
  -2   1  17      117.29       85.93     17.14 o
  -1   1  17        1.42       13.28     13.83 o
   0   1  17        0.57       -2.71      7.61 o
   1   1  17       29.56        9.55      5.60 o
  -4   2  17        6.06       34.66     51.04 o
  -3   2  17       31.69        1.45     21.74 o
  -2   2  17       16.29       10.92     18.10 o
  -1   2  17      187.06      178.06     17.13 o
   0   2  17        2.48       -1.21     13.01 o
   1   2  17        0.22        4.44      9.27 o
  -3   3  17       13.35       -9.93     20.69 o
  -2   3  17       45.97       42.34     14.05 o
  -1   3  17       31.58       25.87     10.85 o
   0   3  17       34.81       12.39     12.59 o
   1   3  17       73.12       36.11     17.72 o
  -3   4  17        0.06       35.21     22.08 o
  -2   4  17        0.76       24.38     15.43 o
  -1   4  17       50.36       32.55     12.35 o
   0   4  17      255.16      219.86     33.39 o
   1   4  17        0.77        6.28     15.00 o
   2   4  17        0.00       -4.79     16.62 o
   3   4  17       16.06       -2.37     89.84 o
  -3   5  17        8.37       28.03     16.13 o
  -2   5  17       10.75       19.74     13.63 o
  -1   5  17       38.11       17.04     11.14 o
   0   5  17       54.43       72.05     18.92 o
   1   5  17        4.05       12.15     15.40 o
   2   5  17        0.80       62.30     27.93 o
  -3   6  17       14.74       34.02     16.37 o
  -2   6  17        0.13       15.03     14.19 o
  -1   6  17        0.22        2.85      8.79 o
   0   6  17        1.29       -1.63     22.02 o
   1   6  17       25.50       75.09     22.18 o
   2   6  17       11.72       26.34     20.46 o
  -3   7  17        2.92       22.02     17.72 o
  -2   7  17        3.12       12.28     13.37 o
  -1   7  17        2.32       -2.82      8.39 o
   0   7  17       16.62       10.37     15.87 o
   1   7  17        1.58       25.58     17.30 o
   2   7  17        2.18       34.09     31.96 o
  -3   8  17        0.01       41.71     20.83 o
  -2   8  17        0.00       19.35     14.18 o
  -1   8  17       24.76       20.91     12.97 o
   0   8  17       36.72       45.46     20.47 o
   1   8  17       25.35       41.50     20.15 o
   2   8  17       12.99       -5.15     22.10 o
  -3   9  17        3.14       80.90     23.73 o
  -2   9  17        4.28       11.88     15.14 o
  -1   9  17       66.79       35.21     15.43 o
   0   9  17        6.75       26.25     25.76 o
   1   9  17        4.72        1.20     19.45 o
   2   9  17       23.08       21.88     20.19 o
  -3  10  17        0.00       28.37     28.77 o
  -2  10  17       20.29       22.13     17.90 o
  -1  10  17        8.55       18.38     23.25 o
   0  10  17       10.40       47.96     23.30 o
   1  10  17        5.08       21.06     27.69 o
   2  10  17       19.70       43.68     32.68 o
  -3  11  17        3.13       31.02     28.92 o
  -2  11  17        2.32       43.25     16.27 o
  -1  11  17       22.44       53.29     23.76 o
   0  11  17        8.01       -8.30     24.62 o
   1  11  17        0.11       50.52     34.33 o
   2  11  17       10.52       64.09     33.05 o
  -2  12  17        2.18       45.54     20.45 o
  -1  12  17        0.21       53.44     34.48 o
   0  12  17        0.01      -19.01     23.08 o
   1  12  17        4.43        7.45     26.97 o
   2  12  17        2.88       34.57     38.73 o
  -2  13  17        2.60        5.07     21.97 o
  -1  13  17        4.22        8.58     25.45 o
   0  13  17       39.03       65.80     28.24 o
   1  13  17        2.87      -22.55     24.95 o
  -2  14  17        3.27      -17.87     26.15 o
  -1  14  17        0.12       46.30     46.60 o
   0  14  17       23.29       20.66     33.86 o
   1  14  17        6.14       -6.95     25.73 o
  -1  15  17        3.86       45.99     28.79 o
   0  15  17       17.74       43.59     32.00 o
   1  15  17        5.79       19.64     27.75 o
   0  16  17       16.66      145.67     44.36 o
  -3   0  18        0.00        7.33     39.27 o
  -2   0  18      449.35      401.89     64.79 o
  -1   0  18        6.55        8.78     20.40 o
   0   0  18        6.98        2.48     14.67 o
  -3   1  18       16.93        5.46     27.21 o
  -2   1  18       12.86        6.12     17.33 o
  -1   1  18      124.83       58.93     25.02 o
   0   1  18        6.66       -0.19      4.13 o
  -3   2  18       29.75       -8.38     34.15 o
  -2   2  18       80.43       47.14     17.91 o
  -1   2  18        0.31       -4.07     16.90 o
   0   2  18        0.27       10.56     10.74 o
   1   2  18        0.10       -6.03     17.45 o
  -3   3  18       45.54       56.68     22.70 o
  -2   3  18        9.50       -3.66     13.70 o
  -1   3  18       22.77       24.51     11.55 o
   0   3  18       11.21       19.84     15.41 o
   1   3  18        0.09        2.65     12.09 o
  -3   4  18       60.06       49.50     23.11 o
  -2   4  18       20.24       16.04     15.27 o
  -1   4  18       27.25       21.00      8.69 o
   0   4  18        5.22       -0.81     16.14 o
   1   4  18        0.22        3.15     15.08 o
  -3   5  18        2.83        1.06     15.62 o
  -2   5  18        2.69       -5.36     14.51 o
  -1   5  18        5.13       10.13     11.59 o
   0   5  18      129.78      132.90     27.40 o
   1   5  18        2.16       -5.69     21.39 o
  -3   6  18        0.34       26.11     15.73 o
  -2   6  18       36.28       51.39     19.95 o
  -1   6  18        5.96      -16.27     23.63 o
   0   6  18        2.55       24.38     18.20 o
   1   6  18        1.20       31.26     14.57 o
   2   6  18        2.00      -26.32     26.32 o
  -3   7  18        0.05       24.62     22.28 o
  -2   7  18        0.55       11.78     14.70 o
  -1   7  18      132.05       99.41     29.47 o
   0   7  18       70.50       65.77     22.80 o
   1   7  18        0.00       21.50     19.13 o
   2   7  18       14.84       28.04     29.36 o
  -3   8  18        0.57       15.50     26.16 o
  -2   8  18       17.66       45.74     17.39 o
  -1   8  18       45.42       39.55     24.22 o
   0   8  18        6.92       32.52     18.56 o
   1   8  18       17.58       -0.33     16.23 o
   2   8  18        0.08       10.19     21.28 o
  -3   9  18        1.87       64.35     39.09 o
  -2   9  18        6.23       58.87     30.27 o
  -1   9  18        7.26       22.46     22.74 o
   0   9  18        0.01       -7.10     21.73 o
   1   9  18       14.13       33.81     21.86 o
   2   9  18       34.89       89.98     27.87 o
  -2  10  18        0.61      -24.43     24.43 o
  -1  10  18        1.99      -10.10     27.34 o
   0  10  18        1.66       50.79     29.23 o
   1  10  18       13.00       50.92     40.69 o
   2  10  18        8.22       16.45     25.54 o
  -2  11  18        9.41       25.28     29.22 o
  -1  11  18        4.50      -24.65     24.65 o
   0  11  18        2.67       66.56     27.76 o
   1  11  18       10.20       40.24     34.02 o
  -2  12  18       17.95       20.63     24.11 o
  -1  12  18       18.20        6.75     25.75 o
   0  12  18        5.50       33.20     37.18 o
   1  12  18       11.96        1.10     26.24 o
  -1  13  18        4.58       29.46     27.02 o
   0  13  18        0.00       36.57     31.77 o
   1  13  18        0.58       24.22     44.32 o
  -1  14  18        2.24       55.54     40.24 o
   0  14  18        1.84      -12.87     30.59 o
  -3   1  19       26.19        8.86     47.09 o
  -2   1  19        0.03       -7.90     23.60 o
  -1   1  19        1.00       36.73     28.10 o
   0   1  19        0.69        0.83     19.40 o
  -3   2  19       27.90       30.87     24.28 o
  -2   2  19        5.09        8.41     15.63 o
  -1   2  19        7.86       16.67     12.24 o
   0   2  19       13.00       -1.83     13.54 o
  -3   3  19       20.05       17.64     22.16 o
  -2   3  19       46.74       34.89     16.03 o
  -1   3  19        6.42       35.61     21.40 o
   0   3  19       31.91        8.54     14.29 o
  -3   4  19       60.44      100.91     33.90 o
  -2   4  19        8.89        4.58     15.47 o
  -1   4  19       15.71       46.91     21.58 o
   0   4  19       16.75       10.69     16.09 o
  -3   5  19        3.59       15.58     16.38 o
  -2   5  19        8.90       22.42     14.10 o
  -1   5  19       23.34       34.32     21.43 o
   0   5  19       44.71       57.30     17.80 o
   1   5  19        0.01       13.54     21.35 o
  -2   6  19        4.78       13.50     15.48 o
  -1   6  19        5.06       -0.25     18.94 o
   0   6  19        0.98       12.79     21.47 o
   1   6  19       23.31        6.82     17.12 o
   2   6  19        0.00       42.72     53.40 o
  -2   7  19        1.31        9.03     25.63 o
  -1   7  19        2.19       11.15     20.02 o
   0   7  19       29.31       32.95     24.29 o
   1   7  19        3.32       14.85     16.91 o
   2   7  19        0.05      -13.53     42.12 o
  -2   8  19        2.11       70.02     30.39 o
  -1   8  19       34.00       51.10     25.16 o
   0   8  19        0.44        9.57     23.72 o
   1   8  19       26.49       15.57     19.70 o
  -2   9  19       11.69       36.97     23.72 o
  -1   9  19       35.61       64.39     34.06 o
   0   9  19        0.04      -16.50     29.12 o
   1   9  19        2.23       -1.13     17.69 o
  -2  10  19        2.06       22.95     25.77 o
  -1  10  19       12.42       42.27     26.56 o
   0  10  19        8.94       -8.18     23.91 o
   1  10  19        6.31       23.64     21.84 o
  -1  11  19       19.07        7.07     27.32 o
   0  11  19        0.40       72.48     41.22 o
   1  11  19        6.21       23.66     24.61 o
  -1  12  19        3.14       54.68     33.16 o
   0  12  19        6.14       65.70     40.98 o
  -2   0  20        1.05       -1.13     23.59 o
  -1   0  20       98.27       65.41     48.91 o
  -2   1  20        0.06        4.36     21.16 o
  -1   1  20        1.98       30.32     19.54 o
  -2   2  20        1.61       25.01     17.35 o
  -1   2  20       25.35       -2.42     20.41 o
  -2   3  20       49.50       27.06     17.07 o
  -1   3  20        3.35       31.07     18.38 o
  -2   4  20        5.17       13.84     20.58 o
  -1   4  20        0.88       10.81     17.19 o
   0   4  20        0.46        8.28     49.09 o
  -2   5  20        0.00       34.76     29.67 o
  -1   5  20        0.00       21.05     20.12 o
   0   5  20        0.07       15.44     29.22 o
  -2   6  20       13.76       29.49     25.03 o
  -1   6  20        8.01       38.57     30.90 o
   0   6  20        3.08       28.70     27.23 o
  -2   7  20        0.68       54.58     27.99 o
  -1   7  20       23.85       28.02     21.95 o
   0   7  20        0.80       -3.77     18.62 o
   1   7  20        2.36       21.12     43.72 o
  -1   8  20        4.53       33.89     30.72 o
   0   8  20        0.00       -6.24     24.13 o
   1   8  20       20.58       16.53     22.76 o
  -1   9  20       12.48        3.32     27.58 o
   0   9  20        1.84        1.88     21.65 o
  -1  10  20        9.74       56.20     41.11 o
   0  10  20        0.40       17.48     24.72 o
  -2   1  21        1.33       43.13     31.71 o
  -1   1  21        0.17       -4.06     66.27 o
  -2   2  21       12.05       -7.39     42.88 o
  -1   2  21        0.72      -43.07     43.07 o
  -1   3  21        0.09       70.39     37.66 o
   0   3  21        7.35       22.47     85.34 o
  -1   4  21        1.64       19.25     23.01 o
   0   4  21        4.91      -15.85     52.70 o
  -1   5  21        5.47       17.26     19.40 o
   0   5  21        4.75       22.18     48.11 o
  -1   6  21        2.30       40.69     22.02 o
   0   6  21        2.23       68.48     54.57 o
   0   7  21        9.87      -21.23     55.48 o
 
